# Supplementary material for: Multi-omics analyses reveal MdMYB10 hypermethylation being responsible for a bud sport of apple fruit color
Source: Hortic Res. 2022 Aug 29;9:uhac179. doi: 10.1093/hr/uhac179 (PMC9627520; doi:10.1093/hr/uhac179)
Supplement: supp_data_uhac179 [file supp_data_uhac179.zip]

Archive with 2 entries (2 files):
- supp_fig.docx
- supp_table.xlsx
