# Supplementary material for: Multi-omics analyses reveal MdMYB10 hypermethylation being responsible for a bud sport of apple fruit color
Source: Hortic Res. 2022 Aug 29;9:uhac179. doi: 10.1093/hr/uhac179 (PMC9627520; doi:10.1093/hr/uhac179)
Supplement: supp_data_uhac179 [file supp_data_uhac179.zip › supp_table.xlsx]

## Sheet: Table S1
Supplementary Table S1. Summary of DNA sequencing and mapping.
Samples	Insert size (bp)	Number of clean reads (Million)	Number of clean base (Gb)	Ratio of Q30 base (%)	Ratio of GC (%)	Sequencing depth (×)	Mapped ratio (%)
OS_R1	350	115.16	31.99	92.11	41.08	50.31	98.74
OS_R2	350	107.76	29.54	92.41	38.96	48.16	98.53
OS_R3	350	102.47	28.79	92.43	40	45.6	99.19
OS_G1	350	108.05	34.01	92.69	39.75	47.84	98.37
OS_G2	350	99.76	31.88	92.69	38.69	44.69	99.24
OS_G3	350	97.21	30.34	92.91	38.62	43.66	99.36
OS_G1	20000	0.6	10.94			13.91	92.9
OS_R1	20000	0.55	7.34			9.57	93.14

## Sheet: Table S2
Supplementary Table S2. Classification and annotation of repetitive sequences in the 'Oregon Spur II' genome.
TE Classification	Copy_numbers	Length (bp)	Percentage of genome (%)
LTR/Gypsy	90916	100415174	15.46
LTR/Copia	85258	71951428	11.08
LTR/unknown	167789	101827253	15.68
LINE	2371	1130569	0.17
Helitron	59618	15830596	2.44
TIR/CACTA	41097	13946760	2.15
TIR/Mutator	126125	29078272	4.48
TIR/PIF_Harbinger	50205	16677206	2.57
TIR/Tc1_Mariner	7258	1625719	0.25
TIR/hAT	46221	16511292	2.54
unknown	42987	11372425	1.75
total	719845	380366694	58.57

## Sheet: Table S3
Supplementary Table S3. The number of protein-coding genes located on each chromosome
Chr	Size (Mb)	GC(%)	Gene
chr1	30.188	0.383014	2170
chr2	36.2197	0.379606	2815
chr3	35.7756	0.37899	2673
chr4	30.8357	0.380084	2191
chr5	45.5818	0.381485	3353
chr6	32.4893	0.380935	2179
chr7	34.7096	0.379528	2704
chr8	31.038	0.380183	2268
chr9	34.352	0.379898	2576
chr10	41.1774	0.378979	3100
chr11	40.4338	0.378493	2835
chr12	32.5067	0.379284	2386
chr13	43.5141	0.383786	2437
chr14	31.0151	0.37841	2288
chr15	53.6205	0.380455	4048
chr16	39.0386	0.382239	2605
chr17	33.4961	0.378388	2652
unplaced	23.6253	0.384701	702
total	649.617	0.38047	45982

## Sheet: Table S4
Supplementary Table S4. Kingship analysis
ID1	ID2	IBS0	Kinship
Red Delicious	Fuji	0.0144	0.21
Red Delicious	Gala	0.0484	0.0518
Red Delicious	Golden Delicious	0.0564	-0.0242
Red Delicious	Granny Smith	0.0866	-0.0302
Red Delicious	Jonathan	0.0614	-0.0034
Red Delicious	Pink Lady	0.1109	-0.2539
Red Delicious	G1	0.0005	0.4609
Red Delicious	G2	0.0005	0.461
Red Delicious	G3	0.0006	0.4617
Red Delicious	R1	0.0004	0.4612
Red Delicious	R2	0.0005	0.462
Red Delicious	R3	0.0005	0.4617
Fuji	Gala	0.0649	0.0283
Fuji	Golden Delicious	0.0674	-0.0267
Fuji	Granny Smith	0.0982	-0.0895
Fuji	Jonathan	0.0578	0.0355
Fuji	Pink Lady	0.1244	-0.2591
Fuji	G1	0.0116	0.2159
Fuji	G2	0.0116	0.2161
Fuji	G3	0.011	0.2173
Fuji	R1	0.0111	0.2169
Fuji	R2	0.0108	0.2176
Fuji	R3	0.0109	0.2175
Gala	Golden Delicious	0.0258	0.1664
Gala	Granny Smith	0.0835	-0.0495
Gala	Jonathan	0.0784	-0.0337
Gala	Pink Lady	0.1372	-0.2944
Gala	G1	0.0449	0.0586
Gala	G2	0.0449	0.0584
Gala	G3	0.0441	0.0598
Gala	R1	0.0441	0.0601
Gala	R2	0.0438	0.0608
Gala	R3	0.0439	0.0604
Golden Delicious	Granny Smith	0.091	-0.1112
Golden Delicious	Jonathan	0.0731	-0.0119
Golden Delicious	Pink Lady	0.1397	-0.2841
Golden Delicious	G1	0.0543	-0.0252
Golden Delicious	G2	0.0542	-0.0248
Golden Delicious	G3	0.0535	-0.0231
Golden Delicious	R1	0.0536	-0.0237
Golden Delicious	R2	0.0532	-0.0231
Golden Delicious	R3	0.0533	-0.0232
Granny Smith	Jonathan	0.1028	-0.1346
Granny Smith	Pink Lady	0.1307	-0.2689
Granny Smith	G1	0.0834	-0.0258
Granny Smith	G2	0.0833	-0.0253
Granny Smith	G3	0.0822	-0.0232
Granny Smith	R1	0.0824	-0.0243
Granny Smith	R2	0.082	-0.0235
Granny Smith	R3	0.0821	-0.0234
Jonathan	Pink Lady	0.1242	-0.2342
Jonathan	G1	0.0586	-0.0002
Jonathan	G2	0.0586	-0.0002
Jonathan	G3	0.0578	0.0013
Jonathan	R1	0.0578	0.0014
Jonathan	R2	0.0575	0.0019
Jonathan	R3	0.0577	0.0015
Pink Lady	G1	0.1083	-0.2543
Pink Lady	G2	0.1083	-0.2542
Pink Lady	G3	0.1072	-0.252
Pink Lady	R1	0.1073	-0.2521
Pink Lady	R2	0.1069	-0.2517
Pink Lady	R3	0.107	-0.2519
G1	G2	0.0001	0.4795
G1	G3	0.0001	0.48
G1	R1	0.0001	0.4799
G1	R2	0.0001	0.4807
G1	R3	0.0001	0.4805
G2	G3	0.0001	0.4806
G2	R1	0.0001	0.479
G2	R2	0.0001	0.4806
G2	R3	0.0001	0.4806
G3	R1	0.0002	0.4796
G3	R2	0.0001	0.4811
G3	R3	0.0001	0.4814
R1	R2	0.0001	0.481
R1	R3	0.0001	0.4804
R2	R3	0.0001	0.4819

## Sheet: Table S5
Supplementary Table 5. Somatic SNPs identified in a ten-year-old tree of ‘Oregon Spur II’
Index	CHROM	POS	OS-G			OS-R			Mutations	Mutation type
			G1	G2	G3	R1	R2	R3
1	chr1	63702	0/0	0/0	0/1	0/0	0/0	0/0	G3	heterozygous mutation
2	chr1	383135	0/0	0/0	0/0	0/1	0/0	0/0	R1	heterozygous mutation
3	chr1	383148	0/0	0/0	0/0	0/1	0/0	0/0	R1	heterozygous mutation
4	chr1	423691	0/0	0/1	0/1	0/0	0/0	0/0	G2,G3	heterozygous mutation
5	chr1	499273	0/0	0/0	0/0	0/1	0/1	0/0	R1,R2	heterozygous mutation
6	chr1	499288	0/0	0/0	0/0	0/1	0/1	0/0	R1,R2	heterozygous mutation
7	chr1	841083	0/0	0/0	0/0	0/1	0/1	0/0	R1,R2	heterozygous mutation
8	chr1	1072457	0/0	0/0	0/0	0/0	0/1	0/0	R2	heterozygous mutation
9	chr1	1550594	0/0	0/0	0/0	0/1	0/1	0/1	G1,G2,G3	homozygous mutation
10	chr1	1621351	0/1	0/1	0/0	0/0	0/0	0/0	G1,G2	heterozygous mutation
11	chr1	1944358	0/0	0/0	0/0	0/1	0/1	0/1	G1,G2,G3	homozygous mutation
12	chr1	3198672	0/0	0/0	0/0	0/1	0/1	0/1	G1,G2,G3	homozygous mutation
13	chr1	3225040	0/1	0/1	0/1	0/0	0/0	0/0	G1,G2,G3	heterozygous mutation
14	chr1	4632213	0/0	0/0	0/0	0/1	0/1	0/1	G1,G2,G3	homozygous mutation
15	chr1	5258292	0/1	0/1	0/1	0/0	0/0	0/0	G1,G2,G3	heterozygous mutation
16	chr1	5265386	0/1	0/1	0/1	0/0	0/0	0/0	G1,G2,G3	heterozygous mutation
17	chr1	5668860	0/0	0/0	0/0	0/0	0/0	0/1	G1,G2,G3,R1,R2	homozygous mutation
18	chr1	5680749	0/1	0/0	0/1	0/0	0/0	0/0	G1,G3	heterozygous mutation
19	chr1	6352043	0/0	0/0	0/0	0/1	0/1	0/1	G1,G2,G3	homozygous mutation
20	chr1	9303406	0/0	0/0	0/0	0/1	0/0	0/0	R1	heterozygous mutation
21	chr1	10456326	0/0	0/0	0/0	0/0	0/1	0/0	R2	heterozygous mutation
22	chr1	10551076	0/0	0/0	0/1	0/0	0/0	0/0	G3	heterozygous mutation
23	chr1	10958549	0/0	0/0	0/0	0/1	0/1	0/0	R1,R2	heterozygous mutation
24	chr1	11244383	0/0	0/0	0/1	0/0	0/0	0/0	G3	heterozygous mutation
25	chr1	12308379	0/0	0/0	0/0	0/1	0/1	0/1	G1,G2,G3	homozygous mutation
26	chr1	13757551	0/1	0/1	0/1	1/1	1/1	1/1	G1,G2,G3	heterozygous mutation
27	chr1	20483497	0/0	0/1	0/0	0/0	0/0	0/0	G2	heterozygous mutation
28	chr1	21340922	0/0	0/0	0/0	0/1	0/0	0/0	R1	heterozygous mutation
29	chr1	22125717	0/0	0/0	0/0	0/1	0/1	0/1	G1,G2,G3	homozygous mutation
30	chr1	22989149	0/0	0/0	0/0	0/1	0/1	0/1	G1,G2,G3	homozygous mutation
31	chr1	24687068	0/0	0/0	0/0	0/1	0/1	0/0	R1,R2	heterozygous mutation
32	chr1	27497610	0/0	0/0	0/0	0/1	0/1	0/0	R1,R2	heterozygous mutation
33	chr1	28013739	0/0	0/0	0/0	0/0	0/1	0/0	R2	heterozygous mutation
34	chr1	28586668	0/0	0/0	0/0	0/0	0/1	0/0	R2	heterozygous mutation
35	chr1	29537976	0/0	0/0	0/0	0/1	0/1	0/0	R1,R2	heterozygous mutation
36	chr2	172779	0/1	0/1	0/1	0/0	0/0	0/0	G1,G2,G3	heterozygous mutation
37	chr2	2506125	0/1	0/1	0/1	0/0	0/0	0/0	G1,G2,G3	heterozygous mutation
38	chr2	4783486	0/0	0/0	0/0	0/1	0/1	0/0	R1,R2	heterozygous mutation
39	chr2	4783487	0/0	0/0	0/0	0/1	0/1	0/0	R1,R2	heterozygous mutation
40	chr2	7461192	0/1	0/1	0/1	0/0	0/0	0/0	G1,G2,G3	heterozygous mutation
41	chr2	7815038	0/0	0/0	0/0	0/1	0/1	0/1	G1,G2,G3	homozygous mutation
42	chr2	10192758	0/0	0/0	0/0	0/1	0/1	0/1	G1,G2,G3	homozygous mutation
43	chr2	10900400	0/0	0/0	0/0	0/1	0/1	0/1	G1,G2,G3	homozygous mutation
44	chr2	11722074	0/1	0/1	0/1	1/1	1/1	1/1	G1,G2,G3	heterozygous mutation
45	chr2	11920365	0/1	0/1	0/1	1/1	1/1	1/1	G1,G2,G3	heterozygous mutation
46	chr2	15109737	0/0	0/0	0/0	0/1	0/0	0/0	R1	heterozygous mutation
47	chr2	15554181	0/0	0/0	0/0	0/1	0/0	0/0	R1	heterozygous mutation
48	chr2	16612850	0/0	0/0	0/0	0/1	0/0	0/1	G1,G2,G3,R2	homozygous mutation
49	chr2	17150981	0/0	0/0	0/0	0/1	0/0	0/0	R1	heterozygous mutation
50	chr2	19366350	0/1	0/1	0/1	1/1	1/1	1/1	G1,G2,G3	heterozygous mutation
51	chr2	19373983	0/0	0/0	0/0	0/1	0/1	0/1	G1,G2,G3	homozygous mutation
52	chr2	21005553	0/0	0/1	0/0	0/0	0/0	0/0	G2	heterozygous mutation
53	chr2	21437103	0/0	0/0	0/0	0/1	0/0	0/1	G1,G2,G3,R2	homozygous mutation
54	chr2	21494000	0/0	0/0	0/0	0/1	0/0	0/0	R1	heterozygous mutation
55	chr2	22049454	0/0	0/0	0/0	0/1	0/1	0/1	G1,G2,G3	homozygous mutation
56	chr2	22072248	0/0	0/1	0/0	0/0	0/0	0/0	G2	heterozygous mutation
57	chr2	23227642	0/0	0/0	0/0	0/1	0/0	0/0	R1	heterozygous mutation
58	chr2	23929399	0/0	0/0	0/0	0/0	0/1	0/0	R2	heterozygous mutation
59	chr2	23929405	0/0	0/0	0/0	0/0	0/1	0/0	R2	heterozygous mutation
60	chr2	24885496	0/0	0/0	0/0	0/1	0/0	0/0	R1	heterozygous mutation
61	chr2	27495252	0/0	0/0	0/0	0/1	0/1	0/1	G1,G2,G3	homozygous mutation
62	chr2	27933894	0/0	0/0	0/0	0/1	0/0	0/0	R1	heterozygous mutation
63	chr2	29382709	0/0	0/0	0/0	0/1	0/0	0/0	R1	heterozygous mutation
64	chr2	29505239	0/1	0/1	0/1	1/1	1/1	1/1	G1,G2,G3	heterozygous mutation
65	chr2	30784864	0/0	0/0	0/1	0/0	0/0	0/0	G3	heterozygous mutation
66	chr2	34412536	0/0	0/0	0/0	0/1	0/1	0/1	G1,G2,G3	homozygous mutation
67	chr2	34947757	0/0	0/0	0/0	0/1	0/1	0/1	G1,G2,G3	homozygous mutation
68	chr2	35198038	0/0	0/0	0/0	0/1	0/1	0/1	G1,G2,G3	homozygous mutation
69	chr3	221121	0/0	0/0	0/0	0/1	0/1	0/1	G1,G2,G3	homozygous mutation
70	chr3	1614911	0/0	0/0	0/0	0/1	0/1	0/0	R1,R2	heterozygous mutation
71	chr3	1955908	0/1	0/0	0/0	0/0	0/0	0/0	G1	heterozygous mutation
72	chr3	2960924	0/0	0/0	0/0	0/1	0/0	0/0	R1	heterozygous mutation
73	chr3	4200881	0/0	0/0	0/0	0/1	0/1	0/1	G1,G2,G3	homozygous mutation
74	chr3	7703026	0/0	0/0	0/0	0/0	0/1	0/1	G1,G2,G3,R1	homozygous mutation
75	chr3	9743140	0/0	0/1	0/0	0/0	0/0	0/0	G2	heterozygous mutation
76	chr3	11804170	0/0	0/0	0/0	0/1	0/1	0/1	G1,G2,G3	homozygous mutation
77	chr3	12014740	0/1	0/1	0/1	0/0	0/0	0/0	G1,G2,G3	heterozygous mutation
78	chr3	12694301	0/1	0/0	0/0	0/0	0/0	0/0	G1	heterozygous mutation
79	chr3	13128367	0/0	0/0	0/0	0/1	0/0	0/0	R1	heterozygous mutation
80	chr3	14383816	0/0	0/0	0/0	0/0	0/0	0/1	G1,G2,G3,R1,R2	homozygous mutation
81	chr3	14614353	0/0	0/0	0/0	0/1	0/1	0/1	G1,G2,G3	homozygous mutation
82	chr3	15832928	0/0	0/0	0/0	0/1	0/1	0/1	G1,G2,G3	homozygous mutation
83	chr3	16055681	0/1	0/1	0/1	1/1	1/1	1/1	G1,G2,G3	heterozygous mutation
84	chr3	17739923	0/0	0/0	0/0	0/1	0/0	0/0	R1	heterozygous mutation
85	chr3	19843212	0/0	0/0	0/0	0/1	0/1	0/0	R1,R2	heterozygous mutation
86	chr3	21665829	0/0	0/0	0/0	0/1	0/1	0/1	G1,G2,G3	homozygous mutation
87	chr3	22618644	0/0	0/1	0/1	0/0	0/0	0/0	G2,G3	heterozygous mutation
88	chr3	24379611	0/0	0/0	0/0	0/0	0/0	0/1	G1,G2,G3,R1,R2	homozygous mutation
89	chr3	25404211	0/0	0/0	0/0	0/1	0/0	0/0	R1	heterozygous mutation
90	chr3	25982326	0/1	0/1	0/1	1/1	1/1	1/1	G1,G2,G3	heterozygous mutation
91	chr3	27191545	0/1	0/1	0/1	1/1	1/1	1/1	G1,G2,G3	heterozygous mutation
92	chr3	27757909	0/1	0/1	0/1	1/1	1/1	1/1	G1,G2,G3	heterozygous mutation
93	chr3	27952762	0/0	0/0	0/0	0/1	0/0	0/0	R1	heterozygous mutation
94	chr3	28083504	0/0	0/0	0/0	0/1	0/0	0/0	R1	heterozygous mutation
95	chr3	29886763	0/0	0/0	0/0	0/1	0/1	0/0	R1,R2	heterozygous mutation
96	chr3	30235447	0/0	0/0	0/0	0/1	0/0	0/0	R1	heterozygous mutation
97	chr3	32450555	0/0	0/0	0/0	0/1	0/0	0/0	R1	heterozygous mutation
98	chr3	34023311	0/0	0/0	0/0	0/1	0/0	0/0	R1	heterozygous mutation
99	chr3	34023335	0/0	0/0	0/0	0/1	0/1	0/0	R1,R2	heterozygous mutation
100	chr4	74328	0/0	0/0	0/0	0/0	0/0	0/1	G1,G2,G3,R1,R2	homozygous mutation
101	chr4	243914	0/0	0/0	0/0	0/1	0/1	0/1	G1,G2,G3	homozygous mutation
102	chr4	1474049	0/0	0/0	0/0	0/1	0/1	0/1	G1,G2,G3	homozygous mutation
103	chr4	1806217	0/0	0/1	0/0	0/1	0/1	0/0	G2,R1,R2	heterozygous mutation
104	chr4	4637802	0/0	0/0	0/0	0/1	0/1	0/1	G1,G2,G3	homozygous mutation
105	chr4	5522429	0/0	0/0	0/0	0/1	0/1	0/1	G1,G2,G3	homozygous mutation
106	chr4	5729381	0/1	0/0	0/0	0/0	0/0	0/0	G1	heterozygous mutation
107	chr4	7135493	0/0	0/0	0/0	0/1	0/0	0/0	R1	heterozygous mutation
108	chr4	8787109	0/0	0/0	0/0	0/1	0/0	0/0	R1	heterozygous mutation
109	chr4	10158576	0/0	0/0	0/0	0/1	0/1	0/0	R1,R2	heterozygous mutation
110	chr4	11370885	0/0	0/0	0/0	0/1	0/1	0/1	G1,G2,G3	homozygous mutation
111	chr4	11684555	0/0	0/0	0/0	0/1	0/1	0/1	G1,G2,G3	homozygous mutation
112	chr4	12620806	0/0	0/0	0/0	0/1	0/1	0/1	G1,G2,G3	homozygous mutation
113	chr4	12927924	0/1	0/1	0/0	1/1	1/1	1/1	G1,G2,G3	heterozygous mutation
114	chr4	13797778	0/1	0/0	0/1	0/0	0/0	0/0	G1,G3	heterozygous mutation
115	chr4	14550292	0/0	0/0	0/0	0/1	0/1	0/1	G1,G2,G3	homozygous mutation
116	chr4	14817931	0/0	0/0	0/0	0/0	0/1	0/1	G1,G2,G3,R1	homozygous mutation
117	chr4	15064326	0/0	0/0	0/0	0/1	0/1	0/1	G1,G2,G3	homozygous mutation
118	chr4	15689939	0/1	0/1	0/1	1/1	1/1	1/1	G1,G2,G3	heterozygous mutation
119	chr4	15813065	0/0	0/0	0/0	0/1	0/0	0/0	R1	heterozygous mutation
120	chr4	18340030	0/0	0/0	0/0	0/0	0/1	0/0	R2	heterozygous mutation
121	chr4	18680840	0/0	0/0	0/0	0/1	0/1	0/0	R1,R2	heterozygous mutation
122	chr4	20707110	0/1	0/1	0/1	0/0	0/0	0/0	G1,G2,G3	heterozygous mutation
123	chr4	24690662	0/1	0/1	0/1	1/1	1/1	1/1	G1,G2,G3	heterozygous mutation
124	chr4	25409875	0/0	0/0	0/0	0/1	0/0	0/0	R1	heterozygous mutation
125	chr4	25595348	0/0	0/0	0/0	0/1	0/1	0/1	G1,G2,G3	homozygous mutation
126	chr4	27172669	0/0	0/0	0/0	0/1	0/1	0/1	G1,G2,G3	homozygous mutation
127	chr4	27823079	0/0	0/0	0/0	0/1	0/0	0/0	R1	heterozygous mutation
128	chr4	28879727	0/0	0/0	0/0	0/1	0/0	0/0	R1	heterozygous mutation
129	chr5	67144	0/0	0/0	0/1	0/0	0/0	0/0	G3	heterozygous mutation
130	chr5	83192	0/0	0/0	0/0	./.	0/1	./.	G1,G2,G3	homozygous mutation
131	chr5	1946531	0/0	0/0	0/0	0/1	0/1	0/1	G1,G2,G3	homozygous mutation
132	chr5	1981230	0/0	0/0	0/0	0/1	0/1	0/1	G1,G2,G3	homozygous mutation
133	chr5	2996114	0/0	0/0	0/0	0/1	0/1	0/1	G1,G2,G3	homozygous mutation
134	chr5	3970046	0/0	0/0	0/0	0/0	0/1	0/0	R2	heterozygous mutation
135	chr5	4574351	0/0	0/0	0/0	0/1	0/0	0/1	G1,G2,G3,R2	homozygous mutation
136	chr5	6329136	0/1	0/1	0/1	1/1	1/1	1/1	G1,G2,G3	heterozygous mutation
137	chr5	6583384	0/1	0/1	0/1	0/0	0/0	0/0	G1,G2,G3	heterozygous mutation
138	chr5	7510631	0/0	0/0	0/0	0/1	0/1	0/0	R1,R2	heterozygous mutation
139	chr5	7510637	0/0	0/0	0/0	0/1	0/1	0/0	R1,R2	heterozygous mutation
140	chr5	7995401	0/0	0/0	0/0	0/1	0/1	0/0	R1,R2	heterozygous mutation
141	chr5	8225892	0/0	0/0	0/0	0/1	0/1	0/1	G1,G2,G3	homozygous mutation
142	chr5	9733376	0/0	0/0	0/0	0/1	0/1	0/1	G1,G2,G3	homozygous mutation
143	chr5	9733385	0/0	0/0	0/0	0/0	0/1	0/1	G1,G2,G3,R1	homozygous mutation
144	chr5	9813306	0/0	0/0	0/0	0/1	0/0	0/1	G1,G2,G3,R2	homozygous mutation
145	chr5	10603510	0/1	0/0	0/0	0/0	0/0	0/0	G1	heterozygous mutation
146	chr5	10969162	0/1	0/0	0/0	0/0	0/0	0/0	G1	heterozygous mutation
147	chr5	10989041	0/0	0/0	0/0	0/1	0/0	0/0	R1	heterozygous mutation
148	chr5	11665046	0/0	0/0	0/0	0/1	0/0	0/0	R1	heterozygous mutation
149	chr5	12494338	0/0	0/0	0/0	0/1	0/0	0/0	R1	heterozygous mutation
150	chr5	13101702	0/0	0/0	0/0	0/1	0/1	0/1	G1,G2,G3	homozygous mutation
151	chr5	14582256	0/0	0/0	0/0	0/0	0/1	0/0	R2	heterozygous mutation
152	chr5	15684430	0/0	0/1	0/0	0/0	0/0	0/0	G2	heterozygous mutation
153	chr5	16317344	0/0	0/1	0/1	0/0	0/0	0/0	G2,G3	heterozygous mutation
154	chr5	17244861	0/0	0/0	0/0	0/1	0/0	0/0	R1	heterozygous mutation
155	chr5	17958229	0/0	0/0	0/0	0/1	0/0	0/0	R1	heterozygous mutation
156	chr5	18335687	0/0	0/0	0/0	0/1	0/0	0/0	R1	heterozygous mutation
157	chr5	18360261	0/0	0/0	0/0	0/1	0/1	0/1	G1,G2,G3	homozygous mutation
158	chr5	20385886	0/0	0/0	0/0	0/0	0/1	0/0	R2	heterozygous mutation
159	chr5	20446716	0/0	0/0	0/0	0/1	0/1	0/0	R1,R2	heterozygous mutation
160	chr5	20736139	0/0	0/0	0/0	0/1	0/0	0/0	R1	heterozygous mutation
161	chr5	20861551	0/0	0/0	0/0	0/1	0/1	0/1	G1,G2,G3	homozygous mutation
162	chr5	20909201	0/0	0/0	0/0	0/1	0/0	0/0	R1	heterozygous mutation
163	chr5	22390096	0/1	0/1	0/1	0/0	0/0	0/0	G1,G2,G3	heterozygous mutation
164	chr5	23579053	0/0	0/0	0/0	0/1	0/1	0/0	R1,R2	heterozygous mutation
165	chr5	26765844	0/0	0/0	0/0	0/1	0/1	0/0	R1,R2	heterozygous mutation
166	chr5	27644883	0/0	0/0	0/0	0/1	0/0	0/0	R1	heterozygous mutation
167	chr5	31150895	0/0	0/0	0/0	0/1	0/1	0/1	G1,G2,G3	homozygous mutation
168	chr5	31616409	0/0	0/0	0/0	0/0	0/0	0/1	G1,G2,G3,R1,R2	homozygous mutation
169	chr5	32574454	0/0	0/0	0/0	0/0	0/1	0/0	R2	heterozygous mutation
170	chr5	32667101	0/0	0/0	0/0	0/1	0/1	0/1	G1,G2,G3	homozygous mutation
171	chr5	34438233	0/0	0/0	0/0	0/1	0/1	0/0	R1,R2	heterozygous mutation
172	chr5	36621507	0/0	0/0	0/0	0/1	0/0	0/0	R1	heterozygous mutation
173	chr5	36903537	0/0	0/0	0/0	0/1	0/1	0/0	R1,R2	heterozygous mutation
174	chr5	37208000	0/0	0/1	0/1	0/0	0/1	0/0	G2,G3,R2	heterozygous mutation
175	chr5	37365590	0/0	0/0	0/0	0/1	0/0	0/0	R1	heterozygous mutation
176	chr5	38952069	0/1	0/1	0/1	0/0	0/0	0/0	G1,G2,G3	heterozygous mutation
177	chr5	39517982	0/0	0/0	0/0	0/1	0/0	0/0	R1	heterozygous mutation
178	chr5	40213351	0/1	0/1	0/1	0/0	0/0	0/0	G1,G2,G3	heterozygous mutation
179	chr5	41508102	0/0	0/0	0/0	0/1	0/1	0/0	R1,R2	heterozygous mutation
180	chr5	41659889	0/1	0/1	0/1	1/1	1/1	1/1	G1,G2,G3	heterozygous mutation
181	chr5	44501826	0/0	0/0	0/0	0/1	0/1	0/1	G1,G2,G3	homozygous mutation
182	chr5	45550563	0/0	0/0	0/0	0/0	0/0	0/1	G1,G2,G3,R1,R2	homozygous mutation
183	chr6	44220	0/0	0/0	0/0	0/0	0/1	0/0	R2	heterozygous mutation
184	chr6	758949	0/0	0/0	0/1	0/0	0/0	0/0	G3	heterozygous mutation
185	chr6	1081472	0/1	0/1	0/1	1/1	1/1	1/1	G1,G2,G3	heterozygous mutation
186	chr6	3714054	0/0	0/0	0/0	0/1	0/1	0/1	G1,G2,G3	homozygous mutation
187	chr6	3800631	0/0	0/1	0/0	0/1	0/0	0/0	G2,R1	heterozygous mutation
188	chr6	4968492	0/0	0/0	0/0	0/1	0/0	0/1	G1,G2,G3,R2	homozygous mutation
189	chr6	5757694	0/0	0/0	0/0	0/0	0/1	0/0	R2	heterozygous mutation
190	chr6	5782742	0/0	0/0	0/0	0/1	0/0	0/0	R1	heterozygous mutation
191	chr6	5879962	0/0	0/0	0/0	0/1	0/1	0/1	G1,G2,G3	homozygous mutation
192	chr6	7865756	0/1	0/1	0/1	1/1	1/1	1/1	G1,G2,G3	heterozygous mutation
193	chr6	8001542	0/0	0/0	0/0	0/1	0/1	0/1	G1,G2,G3	homozygous mutation
194	chr6	9257884	0/0	0/0	0/0	0/1	0/1	0/1	G1,G2,G3	homozygous mutation
195	chr6	9634998	0/0	0/0	0/0	0/0	0/1	0/0	R2	heterozygous mutation
196	chr6	9914066	0/0	0/0	0/0	0/0	0/1	0/0	R2	heterozygous mutation
197	chr6	10443053	0/0	0/0	0/0	0/1	0/0	0/0	R1	heterozygous mutation
198	chr6	11662349	0/0	0/0	0/0	0/1	0/0	0/0	R1	heterozygous mutation
199	chr6	13085693	0/0	0/0	0/0	0/1	0/1	0/1	G1,G2,G3	homozygous mutation
200	chr6	13160940	0/0	0/0	0/0	0/1	0/0	0/0	R1	heterozygous mutation
201	chr6	13297271	0/1	0/0	0/1	0/0	0/0	0/1	G2,R1,R2	homozygous mutation
202	chr6	14296693	0/1	0/1	0/1	0/0	0/0	0/0	G1,G2,G3	heterozygous mutation
203	chr6	14313192	0/0	0/0	0/1	0/0	0/0	0/0	G3	heterozygous mutation
204	chr6	15011575	0/1	0/1	0/1	0/0	0/0	0/0	G1,G2,G3	heterozygous mutation
205	chr6	15423447	0/0	0/0	0/0	0/1	0/0	0/0	R1	heterozygous mutation
206	chr6	15988732	0/1	0/1	0/1	0/0	0/0	0/0	G1,G2,G3	heterozygous mutation
207	chr6	16160636	0/1	0/0	0/0	0/0	0/0	0/0	G1	heterozygous mutation
208	chr6	16353408	0/0	0/1	0/1	0/0	0/0	0/0	G2,G3	heterozygous mutation
209	chr6	17202836	0/0	0/1	0/0	0/0	0/0	0/0	G2	heterozygous mutation
210	chr6	17425059	0/0	0/0	0/0	0/1	0/1	0/1	G1,G2,G3	homozygous mutation
211	chr6	18834391	0/0	0/0	0/0	0/1	0/1	0/1	G1,G2,G3	homozygous mutation
212	chr6	19284906	0/0	0/0	0/0	0/1	0/1	0/0	R1,R2	heterozygous mutation
213	chr6	19728201	0/0	0/0	0/0	0/1	0/1	0/0	R1,R2	heterozygous mutation
214	chr6	20035394	0/1	0/1	0/1	1/1	1/1	1/1	G1,G2,G3	heterozygous mutation
215	chr6	21674757	0/1	0/0	0/0	0/0	0/0	0/0	G1	heterozygous mutation
216	chr6	21674759	0/1	0/0	0/0	0/0	0/0	0/0	G1	heterozygous mutation
217	chr6	22118298	0/0	0/1	0/0	0/0	0/0	0/0	G2	heterozygous mutation
218	chr6	25170494	0/0	0/0	0/0	0/1	0/1	0/0	R1,R2	heterozygous mutation
219	chr6	28361106	0/0	0/0	0/0	0/1	0/1	0/0	R1,R2	heterozygous mutation
220	chr7	951559	0/1	0/1	0/1	1/1	1/1	1/1	G1,G2,G3	heterozygous mutation
221	chr7	2169406	0/0	0/0	0/0	0/1	0/0	0/0	R1	heterozygous mutation
222	chr7	2169415	0/0	0/0	0/0	0/1	0/0	0/0	R1	heterozygous mutation
223	chr7	3196368	0/1	1/1	1/1	1/1	1/1	1/1	G1	heterozygous mutation
224	chr7	6797851	0/0	0/0	0/0	0/1	0/1	0/1	G1,G2,G3	homozygous mutation
225	chr7	7389568	0/0	0/0	0/0	0/1	0/1	0/0	R1,R2	heterozygous mutation
226	chr7	7527775	0/0	0/0	0/0	0/1	0/1	0/1	G1,G2,G3	homozygous mutation
227	chr7	7780712	0/0	0/0	0/0	0/1	0/0	0/0	R1	heterozygous mutation
228	chr7	8139203	0/1	0/0	0/0	0/0	0/0	0/0	G1	heterozygous mutation
229	chr7	9061209	0/1	0/0	0/0	0/0	0/0	0/0	G1	heterozygous mutation
230	chr7	9251828	0/0	0/0	0/0	0/0	0/1	0/0	R2	heterozygous mutation
231	chr7	10098438	0/0	0/0	0/0	0/1	0/1	0/1	G1,G2,G3	homozygous mutation
232	chr7	10190680	0/0	0/0	0/0	0/0	0/1	0/0	R2	heterozygous mutation
233	chr7	10385401	0/0	0/1	0/0	0/0	0/0	0/0	G2	heterozygous mutation
234	chr7	10751122	0/0	0/0	0/1	0/0	0/0	0/0	G3	heterozygous mutation
235	chr7	11625834	0/1	0/1	0/1	1/1	1/1	1/1	G1,G2,G3	heterozygous mutation
236	chr7	12939761	0/1	0/1	0/0	0/0	0/0	0/0	G1,G2	heterozygous mutation
237	chr7	14110310	0/0	0/0	0/0	0/1	0/1	0/1	G1,G2,G3	homozygous mutation
238	chr7	14457015	0/1	0/1	0/1	1/1	1/1	1/1	G1,G2,G3	heterozygous mutation
239	chr7	14532955	0/1	0/1	0/1	0/0	0/0	0/0	G1,G2,G3	heterozygous mutation
240	chr7	16296819	0/0	0/0	0/0	0/1	0/1	0/0	R1,R2	heterozygous mutation
241	chr7	16381005	0/0	0/0	0/0	0/1	0/0	0/0	R1	heterozygous mutation
242	chr7	20430393	0/1	0/1	0/1	0/0	0/0	0/0	G1,G2,G3	heterozygous mutation
243	chr7	22527218	0/0	0/0	0/0	0/1	0/1	0/1	G1,G2,G3	homozygous mutation
244	chr7	23617083	0/0	0/0	0/0	0/1	0/1	0/0	R1,R2	heterozygous mutation
245	chr7	23701824	0/0	0/0	0/0	0/1	0/1	0/1	G1,G2,G3	homozygous mutation
246	chr7	23918726	0/0	0/0	0/0	0/1	0/0	0/1	G1,G2,G3,R2	homozygous mutation
247	chr7	24243357	0/1	0/1	0/1	1/1	1/1	1/1	G1,G2,G3	heterozygous mutation
248	chr7	25164828	0/0	0/0	0/0	0/1	0/0	0/0	R1	heterozygous mutation
249	chr7	25930187	0/0	0/0	0/0	1/1	1/1	1/1	G1,G2,G3	heterozygous mutation
250	chr7	26511256	0/1	0/1	0/1	0/0	0/0	0/0	G1,G2,G3	heterozygous mutation
251	chr7	27657842	0/1	0/1	0/1	0/0	0/0	0/0	G1,G2,G3	heterozygous mutation
252	chr7	31055204	0/0	0/0	0/0	0/1	0/1	0/1	G1,G2,G3	homozygous mutation
253	chr7	32902804	0/0	0/0	0/0	0/0	0/1	0/0	R2	heterozygous mutation
254	chr7	33863494	0/0	0/0	0/0	0/0	0/1	0/0	R2	heterozygous mutation
255	chr8	117124	0/1	0/1	0/1	0/0	0/0	0/0	G1,G2,G3	heterozygous mutation
256	chr8	1804980	0/1	0/1	0/1	0/0	0/0	0/0	G1,G2,G3	heterozygous mutation
257	chr8	4413243	0/1	0/1	0/1	0/0	0/0	0/0	G1,G2,G3	heterozygous mutation
258	chr8	4586638	0/0	0/0	0/0	0/0	0/1	0/0	R2	heterozygous mutation
259	chr8	4597643	0/0	0/0	0/0	0/0	0/1	0/0	R2	heterozygous mutation
260	chr8	4977014	0/0	0/0	0/0	0/1	0/1	0/1	G1,G2,G3	homozygous mutation
261	chr8	5000744	0/0	0/0	0/0	0/1	0/1	0/0	R1,R2	heterozygous mutation
262	chr8	5614126	0/0	0/0	0/0	0/1	0/1	0/1	G1,G2,G3	homozygous mutation
263	chr8	6498865	0/1	0/0	0/1	0/0	0/0	0/0	G1,G3	heterozygous mutation
264	chr8	7590160	0/0	0/0	0/0	0/1	0/0	0/0	R1	heterozygous mutation
265	chr8	8639685	0/0	0/0	0/1	0/0	0/0	0/0	G3	heterozygous mutation
266	chr8	8710626	0/0	0/0	0/0	0/1	0/1	0/1	G1,G2,G3	homozygous mutation
267	chr8	8907273	0/0	0/0	0/0	0/1	0/1	0/0	R1,R2	heterozygous mutation
268	chr8	9290340	0/0	0/0	0/0	0/1	0/1	0/1	G1,G2,G3	homozygous mutation
269	chr8	12745676	0/1	0/1	0/1	1/1	1/1	1/1	G1,G2,G3	heterozygous mutation
270	chr8	12838958	0/0	0/0	0/0	0/1	0/1	0/1	G1,G2,G3	homozygous mutation
271	chr8	13654249	0/0	0/1	0/0	0/0	0/0	0/0	G2	heterozygous mutation
272	chr8	13654270	0/0	0/1	0/0	0/0	0/0	0/0	G2	heterozygous mutation
273	chr8	15308940	0/0	0/0	0/0	0/0	0/1	0/1	G1,G2,G3,R1	homozygous mutation
274	chr8	15313959	0/0	0/0	0/0	0/1	0/0	0/0	R1	heterozygous mutation
275	chr8	16946378	0/1	0/1	0/1	0/0	0/0	0/0	G1,G2,G3	heterozygous mutation
276	chr8	18154985	0/0	0/0	0/0	0/1	0/0	0/0	R1	heterozygous mutation
277	chr8	18393204	0/0	0/0	0/0	0/1	0/1	0/1	G1,G2,G3	homozygous mutation
278	chr8	19205127	0/1	0/1	0/1	1/1	1/1	1/1	G1,G2,G3	heterozygous mutation
279	chr8	19609765	0/0	0/1	0/1	0/0	0/1	0/0	G2,G3,R2	heterozygous mutation
280	chr8	19634627	0/0	0/0	0/0	0/1	0/1	0/0	R1,R2	heterozygous mutation
281	chr8	20176230	0/1	0/1	0/1	1/1	1/1	1/1	G1,G2,G3	heterozygous mutation
282	chr8	20673280	0/0	0/0	0/0	0/1	0/1	0/0	R1,R2	heterozygous mutation
283	chr8	21678891	0/0	0/0	0/0	0/1	0/1	0/0	R1,R2	heterozygous mutation
284	chr8	22592015	0/0	0/0	0/0	0/1	0/1	0/1	G1,G2,G3	homozygous mutation
285	chr8	22808685	0/0	0/0	0/0	0/1	0/1	0/0	R1,R2	heterozygous mutation
286	chr8	23141854	0/1	0/1	0/1	0/0	0/0	0/0	G1,G2,G3	heterozygous mutation
287	chr8	23300243	0/0	0/0	0/0	0/1	0/1	0/1	G1,G2,G3	homozygous mutation
288	chr8	24604932	0/0	0/0	0/0	0/1	0/0	0/1	G1,G2,G3,R2	homozygous mutation
289	chr8	24968032	0/0	0/0	0/0	0/1	0/1	0/1	G1,G2,G3	homozygous mutation
290	chr8	24968136	0/0	0/0	0/0	0/1	0/1	0/1	G1,G2,G3	homozygous mutation
291	chr8	29160469	0/0	0/0	0/0	0/0	0/1	0/1	G1,G2,G3,R1	homozygous mutation
292	chr8	29224632	0/0	0/0	0/0	0/1	0/0	0/0	R1	heterozygous mutation
293	chr8	30134348	0/0	0/0	0/0	0/1	0/1	0/0	R1,R2	heterozygous mutation
294	chr8	30134421	0/0	0/0	0/0	0/1	0/1	0/0	R1,R2	heterozygous mutation
295	chr9	1514732	0/0	0/0	0/0	0/1	0/0	0/0	R1	heterozygous mutation
296	chr9	3015685	0/0	0/0	0/0	0/1	0/1	0/0	R1,R2	heterozygous mutation
297	chr9	6885487	0/1	0/0	0/1	0/0	0/0	0/0	G1,G3	heterozygous mutation
298	chr9	7312089	0/1	0/1	0/1	1/1	1/1	1/1	G1,G2,G3	heterozygous mutation
299	chr9	7633789	0/0	0/0	0/0	0/1	0/1	0/1	G1,G2,G3	homozygous mutation
300	chr9	9223166	0/0	0/0	0/0	0/1	0/1	0/1	G1,G2,G3	homozygous mutation
301	chr9	9539324	0/0	0/0	0/0	0/1	0/1	0/1	G1,G2,G3	homozygous mutation
302	chr9	9738004	0/0	0/0	0/0	0/1	0/1	0/1	G1,G2,G3	homozygous mutation
303	chr9	10105236	0/0	0/0	0/0	0/0	0/1	0/0	R2	heterozygous mutation
304	chr9	10315348	0/0	0/0	0/0	0/0	0/1	0/0	R2	heterozygous mutation
305	chr9	11116262	0/1	0/1	0/1	0/0	0/0	0/0	G1,G2,G3	heterozygous mutation
306	chr9	11764973	0/1	0/1	0/1	0/0	0/0	0/0	G1,G2,G3	heterozygous mutation
307	chr9	11826168	0/1	0/0	0/0	0/1	0/0	0/1	G2,G3,R2	homozygous mutation
308	chr9	11829849	0/0	0/0	0/0	0/1	0/1	0/0	R1,R2	heterozygous mutation
309	chr9	11829866	0/0	0/0	0/0	0/1	0/1	0/0	R1,R2	heterozygous mutation
310	chr9	11906251	0/0	0/0	0/0	0/0	0/1	0/0	R2	heterozygous mutation
311	chr9	14175656	0/0	0/0	0/0	0/1	0/1	0/0	R1,R2	heterozygous mutation
312	chr9	14500513	0/0	0/0	0/0	0/1	0/1	0/0	R1,R2	heterozygous mutation
313	chr9	14500596	0/0	0/0	0/0	0/1	0/0	0/0	R1	heterozygous mutation
314	chr9	14607894	0/0	0/0	0/0	0/1	0/0	0/0	R1	heterozygous mutation
315	chr9	15003519	0/0	0/0	0/1	0/0	0/0	0/0	G3	heterozygous mutation
316	chr9	16025882	0/0	0/0	0/0	0/0	0/1	0/1	G1,G2,G3,R1	homozygous mutation
317	chr9	16280260	0/0	0/0	0/0	0/1	0/1	0/0	R1,R2	heterozygous mutation
318	chr9	16280262	0/0	0/0	0/0	0/1	0/1	0/0	R1,R2	heterozygous mutation
319	chr9	16638975	0/0	0/0	0/1	0/0	0/0	0/0	G3	heterozygous mutation
320	chr9	16956138	0/1	0/1	0/1	1/1	1/1	1/1	G1,G2,G3	heterozygous mutation
321	chr9	19667663	0/0	0/0	0/0	0/1	0/1	0/0	R1,R2	heterozygous mutation
322	chr9	19733875	0/0	0/0	0/0	0/1	0/1	0/1	G1,G2,G3	homozygous mutation
323	chr9	20258686	0/0	0/0	0/0	0/1	0/0	0/0	R1	heterozygous mutation
324	chr9	20284225	0/0	0/0	0/0	0/0	0/1	0/0	R2	heterozygous mutation
325	chr9	20767954	0/0	0/0	0/1	0/0	0/0	0/0	G3	heterozygous mutation
326	chr9	21589423	0/0	0/1	0/1	0/0	0/0	0/0	G2,G3	heterozygous mutation
327	chr9	21775242	0/0	0/0	0/0	0/1	0/1	0/0	R1,R2	heterozygous mutation
328	chr9	23287670	0/0	0/0	0/0	0/0	0/1	0/0	R2	heterozygous mutation
329	chr9	23353238	0/0	0/0	0/0	0/1	0/1	0/1	G1,G2,G3	homozygous mutation
330	chr9	24125331	0/0	0/0	0/0	0/1	0/1	0/1	G1,G2,G3	homozygous mutation
331	chr9	25017585	0/0	0/0	0/0	0/1	0/0	0/0	R1	heterozygous mutation
332	chr9	25017595	0/0	0/0	0/0	0/1	0/0	0/0	R1	heterozygous mutation
333	chr9	25030910	0/0	0/0	0/0	0/1	0/1	0/1	G1,G2,G3	homozygous mutation
334	chr9	26701857	0/0	0/0	0/0	0/1	0/0	0/1	G1,G2,G3,R2	homozygous mutation
335	chr9	27068490	0/0	0/0	0/0	0/1	0/0	0/0	R1	heterozygous mutation
336	chr9	28878183	0/0	0/0	0/0	0/1	0/1	0/1	G1,G2,G3	homozygous mutation
337	chr9	29987471	0/0	0/0	0/0	0/0	0/1	0/0	R2	heterozygous mutation
338	chr9	34227731	0/0	0/0	0/0	0/1	0/0	0/0	R1	heterozygous mutation
339	chr9	34307224	0/0	0/0	0/0	0/1	0/0	0/0	R1	heterozygous mutation
340	chr9	34307242	0/0	0/0	0/0	0/1	0/0	0/0	R1	heterozygous mutation
341	chr10	46105	0/0	0/0	0/0	0/1	0/1	0/0	R1,R2	heterozygous mutation
342	chr10	2702752	0/0	0/0	0/0	0/0	0/1	0/1	G1,G2,G3,R1	homozygous mutation
343	chr10	8846875	0/0	0/0	0/1	0/0	0/0	0/0	G3	heterozygous mutation
344	chr10	9813635	0/0	0/0	0/0	0/1	0/0	0/0	R1	heterozygous mutation
345	chr10	12987176	0/1	0/1	0/1	1/1	1/1	1/1	G1,G2,G3	heterozygous mutation
346	chr10	14054899	0/1	0/0	0/0	0/0	0/0	0/0	G1	heterozygous mutation
347	chr10	15395627	0/0	0/0	0/0	0/1	0/1	0/1	G1,G2,G3	homozygous mutation
348	chr10	17443900	0/0	0/0	0/0	0/1	0/1	0/1	G1,G2,G3	homozygous mutation
349	chr10	18419195	0/0	0/0	0/0	0/1	0/1	0/1	G1,G2,G3	homozygous mutation
350	chr10	20446931	0/0	0/0	0/0	0/1	0/1	0/1	G1,G2,G3	homozygous mutation
351	chr10	22094334	0/0	0/0	0/0	0/1	0/0	0/0	R1	heterozygous mutation
352	chr10	22094381	0/0	0/0	0/0	0/1	0/0	0/0	R1	heterozygous mutation
353	chr10	23281094	0/1	0/1	0/1	0/0	0/0	0/0	G1,G2,G3	heterozygous mutation
354	chr10	24109749	0/0	0/0	0/0	0/0	0/1	0/0	R2	heterozygous mutation
355	chr10	24109750	0/0	0/0	0/0	0/0	0/1	0/0	R2	heterozygous mutation
356	chr10	24547937	0/0	0/0	0/1	0/0	0/0	0/0	G3	heterozygous mutation
357	chr10	25827160	0/0	0/0	0/0	0/1	0/0	0/1	G1,G2,G3,R2	homozygous mutation
358	chr10	26290738	0/1	0/1	0/1	1/1	1/1	1/1	G1,G2,G3	heterozygous mutation
359	chr10	27387643	0/0	0/0	0/0	0/0	0/1	0/0	R2	heterozygous mutation
360	chr10	28633625	0/0	0/0	0/0	0/1	0/1	0/1	G1,G2,G3	homozygous mutation
361	chr10	28779741	0/0	0/0	0/0	0/1	0/1	0/1	G1,G2,G3	homozygous mutation
362	chr10	29150940	0/0	0/0	0/0	0/1	0/0	0/0	R1	heterozygous mutation
363	chr10	29321703	0/1	0/1	0/1	1/1	1/1	1/1	G1,G2,G3	heterozygous mutation
364	chr10	31321651	0/0	0/0	0/0	0/1	0/1	0/0	R1,R2	heterozygous mutation
365	chr10	32418205	0/1	0/0	0/1	0/0	0/0	0/0	G1,G3	heterozygous mutation
366	chr10	35254202	0/0	0/0	0/0	0/1	0/0	0/0	R1	heterozygous mutation
367	chr10	35254273	0/0	0/0	0/0	0/1	0/0	0/0	R1	heterozygous mutation
368	chr10	36525400	0/1	0/1	0/0	0/0	0/0	0/0	G1,G2	heterozygous mutation
369	chr10	36793050	0/0	0/0	0/0	0/1	0/0	0/1	G1,G2,G3,R2	homozygous mutation
370	chr10	38283031	0/0	0/0	0/0	0/1	0/1	0/1	G1,G2,G3	homozygous mutation
371	chr10	38669444	0/1	0/1	0/1	0/0	0/0	0/0	G1,G2,G3	heterozygous mutation
372	chr10	39247094	0/0	0/0	0/0	0/1	0/1	0/0	R1,R2	heterozygous mutation
373	chr10	40043126	0/0	0/0	0/0	0/1	0/1	0/1	G1,G2,G3	homozygous mutation
374	chr10	40456999	0/0	0/0	0/0	0/0	0/0	0/1	G1,G2,G3,R1,R2	homozygous mutation
375	chr10	40562422	0/1	0/0	0/1	0/0	0/0	0/0	G1,G3	heterozygous mutation
376	chr11	1463743	0/0	0/0	0/1	0/0	0/0	0/0	G3	heterozygous mutation
377	chr11	1847496	0/0	0/0	0/0	0/1	0/1	0/0	R1,R2	heterozygous mutation
378	chr11	1900561	0/1	0/1	0/1	0/0	0/0	0/0	G1,G2,G3	heterozygous mutation
379	chr11	2589035	0/0	0/0	0/0	0/1	0/1	0/1	G1,G2,G3	homozygous mutation
380	chr11	2596043	0/1	0/1	0/1	0/0	0/0	0/0	G1,G2,G3	heterozygous mutation
381	chr11	3427095	0/0	0/0	0/0	0/1	0/1	0/1	G1,G2,G3	homozygous mutation
382	chr11	3427096	0/0	0/0	0/0	0/1	0/1	0/1	G1,G2,G3	homozygous mutation
383	chr11	5971259	0/0	0/0	0/0	0/1	0/1	0/0	R1,R2	heterozygous mutation
384	chr11	7164694	0/0	0/0	0/0	0/1	0/0	0/0	R1	heterozygous mutation
385	chr11	8125828	0/0	0/0	0/0	0/1	0/1	0/1	G1,G2,G3	homozygous mutation
386	chr11	8125829	0/0	0/0	0/0	0/1	0/1	0/1	G1,G2,G3	homozygous mutation
387	chr11	14631170	0/0	0/0	0/0	0/1	0/1	0/0	R1,R2	heterozygous mutation
388	chr11	15586012	0/0	0/0	0/0	0/0	0/1	0/0	R2	heterozygous mutation
389	chr11	16663793	0/0	0/0	0/0	0/1	0/1	0/1	G1,G2,G3	homozygous mutation
390	chr11	17285671	0/0	0/0	0/0	0/1	0/1	0/0	R1,R2	heterozygous mutation
391	chr11	18421316	0/0	0/0	0/0	0/1	0/1	0/0	R1,R2	heterozygous mutation
392	chr11	19618525	0/0	0/0	0/1	0/0	0/0	0/0	G3	heterozygous mutation
393	chr11	20153483	0/1	0/1	0/1	0/0	0/0	0/0	G1,G2,G3	heterozygous mutation
394	chr11	20256927	0/0	0/0	0/1	0/0	0/0	0/0	G3	heterozygous mutation
395	chr11	20948390	0/0	0/0	0/0	0/1	0/0	0/0	R1	heterozygous mutation
396	chr11	21404685	0/0	0/1	0/0	0/1	0/0	0/1	G1,G3,R2	homozygous mutation
397	chr11	21823829	0/0	0/1	0/1	0/0	0/0	0/0	G2,G3	heterozygous mutation
398	chr11	22094847	0/0	0/0	0/0	0/1	0/1	0/1	G1,G2,G3	homozygous mutation
399	chr11	23287193	0/0	0/0	0/0	0/1	0/1	0/1	G1,G2,G3	homozygous mutation
400	chr11	23814592	0/1	0/1	0/1	0/0	0/0	0/0	G1,G2,G3	heterozygous mutation
401	chr11	26806793	0/0	0/0	0/0	0/1	0/1	0/1	G1,G2,G3	homozygous mutation
402	chr11	28523576	0/1	0/1	0/0	0/0	0/0	0/0	G1,G2	heterozygous mutation
403	chr11	28626202	0/1	0/1	0/1	1/1	1/1	1/1	G1,G2,G3	heterozygous mutation
404	chr11	29103458	0/0	0/1	0/1	0/0	0/0	0/0	G2,G3	heterozygous mutation
405	chr11	29195389	0/1	0/1	0/1	0/0	0/0	0/0	G1,G2,G3	heterozygous mutation
406	chr11	30072470	0/1	0/1	0/0	0/0	0/0	0/0	G1,G2	heterozygous mutation
407	chr11	32670311	0/1	0/1	0/1	0/0	0/0	0/0	G1,G2,G3	heterozygous mutation
408	chr11	32710594	0/0	0/0	0/0	0/1	0/1	0/0	R1,R2	heterozygous mutation
409	chr11	34307488	0/0	0/0	0/0	0/1	0/0	0/0	R1	heterozygous mutation
410	chr11	37057958	0/0	0/0	0/0	0/1	0/0	0/0	R1	heterozygous mutation
411	chr11	37494477	0/0	0/0	0/0	0/1	0/1	0/1	G1,G2,G3	homozygous mutation
412	chr11	39213386	0/1	0/0	0/1	0/0	0/0	0/0	G1,G3	heterozygous mutation
413	chr11	39469731	0/1	0/1	0/1	1/1	1/1	1/1	G1,G2,G3	heterozygous mutation
414	chr11	39522810	0/0	0/0	0/0	0/0	0/1	0/0	R2	heterozygous mutation
415	chr11	39673664	0/0	0/0	0/0	0/1	0/0	0/0	R1	heterozygous mutation
416	chr12	1181103	0/0	0/0	0/0	0/1	0/1	0/1	G1,G2,G3	homozygous mutation
417	chr12	1284471	0/0	0/0	0/0	0/1	0/1	0/1	G1,G2,G3	homozygous mutation
418	chr12	3508736	0/1	0/1	0/1	0/0	0/0	0/0	G1,G2,G3	heterozygous mutation
419	chr12	4465253	0/0	0/1	0/1	0/0	0/0	0/0	G2,G3	heterozygous mutation
420	chr12	6405186	0/0	0/0	0/0	0/0	0/1	0/0	R2	heterozygous mutation
421	chr12	7563081	0/0	0/1	0/0	0/0	0/0	0/0	G2	heterozygous mutation
422	chr12	8414754	0/0	0/0	0/0	0/1	0/0	0/0	R1	heterozygous mutation
423	chr12	8541365	0/0	0/0	0/0	0/0	0/1	0/0	R2	heterozygous mutation
424	chr12	9490869	0/0	0/0	0/0	0/0	0/1	0/0	R2	heterozygous mutation
425	chr12	11413478	0/0	0/0	0/0	0/0	0/1	0/0	R2	heterozygous mutation
426	chr12	11413494	0/0	0/0	0/0	0/0	0/1	0/0	R2	heterozygous mutation
427	chr12	11753402	0/0	0/1	0/1	0/1	0/0	0/0	G2,G3,R1	heterozygous mutation
428	chr12	13423207	0/0	0/0	0/1	0/0	0/0	0/0	G3	heterozygous mutation
429	chr12	13558603	0/0	0/0	0/0	0/0	0/1	0/0	R2	heterozygous mutation
430	chr12	13973237	0/0	0/0	0/0	0/1	0/0	0/0	R1	heterozygous mutation
431	chr12	14433526	0/1	0/1	0/1	1/1	1/1	1/1	G1,G2,G3	heterozygous mutation
432	chr12	14915557	0/0	0/0	0/0	0/1	0/1	0/0	R1,R2	heterozygous mutation
433	chr12	15137518	0/0	0/0	0/0	0/0	0/0	0/1	G1,G2,G3,R1,R2	homozygous mutation
434	chr12	16897013	0/0	0/0	0/0	0/1	0/0	0/0	R1	heterozygous mutation
435	chr12	17756312	0/0	0/0	0/0	0/1	0/0	0/0	R1	heterozygous mutation
436	chr12	18599421	0/0	0/0	0/0	0/1	0/1	0/1	G1,G2,G3	homozygous mutation
437	chr12	19400850	0/0	0/0	0/0	0/0	0/1	0/0	R2	heterozygous mutation
438	chr12	22255560	0/0	0/0	0/0	0/1	0/0	0/0	R1	heterozygous mutation
439	chr12	22292988	0/0	0/0	0/0	0/1	0/1	0/0	R1,R2	heterozygous mutation
440	chr12	24397791	0/0	0/0	0/0	0/1	0/1	0/1	G1,G2,G3	homozygous mutation
441	chr12	26061646	0/0	0/0	0/0	0/1	0/0	0/0	R1	heterozygous mutation
442	chr12	26586707	0/0	0/0	0/0	0/1	0/1	0/1	G1,G2,G3	homozygous mutation
443	chr12	27057615	0/0	0/0	0/0	0/1	0/1	0/1	G1,G2,G3	homozygous mutation
444	chr12	27961447	0/0	0/0	0/0	0/1	0/1	0/0	R1,R2	heterozygous mutation
445	chr12	27961465	0/0	0/0	0/0	0/0	0/1	0/0	R2	heterozygous mutation
446	chr12	28399210	0/1	0/1	0/1	0/0	0/0	0/0	G1,G2,G3	heterozygous mutation
447	chr12	31448234	0/1	0/1	0/1	1/1	1/1	1/1	G1,G2,G3	heterozygous mutation
448	chr12	32437195	0/0	0/0	0/0	0/1	0/1	0/0	R1,R2	heterozygous mutation
449	chr13	900080	0/0	0/0	0/0	0/1	0/1	0/1	G1,G2,G3	homozygous mutation
450	chr13	1997804	0/0	0/0	0/1	0/0	0/0	0/0	G3	heterozygous mutation
451	chr13	1997810	0/0	0/0	0/1	0/0	0/0	0/0	G3	heterozygous mutation
452	chr13	3923598	0/1	0/1	0/1	0/0	0/0	0/0	G1,G2,G3	heterozygous mutation
453	chr13	5925097	0/0	0/0	0/0	0/0	0/1	0/0	R2	heterozygous mutation
454	chr13	9192698	0/0	0/0	0/0	0/1	0/1	0/0	R1,R2	heterozygous mutation
455	chr13	9503320	0/0	0/0	0/0	0/0	0/1	0/0	R2	heterozygous mutation
456	chr13	10001677	0/0	0/0	0/1	0/0	0/0	0/0	G3	heterozygous mutation
457	chr13	13676397	0/0	0/0	0/0	0/0	0/0	0/1	G1,G2,G3,R1,R2	homozygous mutation
458	chr13	15661163	0/0	0/0	0/0	0/1	0/1	0/1	G1,G2,G3	homozygous mutation
459	chr13	16195438	0/0	0/0	0/0	0/1	0/1	0/1	G1,G2,G3	homozygous mutation
460	chr13	16632464	0/0	0/0	0/0	0/0	0/1	0/0	R2	heterozygous mutation
461	chr13	16632505	0/0	0/0	0/0	0/1	0/1	0/0	R1,R2	heterozygous mutation
462	chr13	17399091	0/1	0/1	0/1	0/0	0/0	0/0	G1,G2,G3	heterozygous mutation
463	chr13	17556852	0/0	0/0	0/0	0/1	0/1	0/0	R1,R2	heterozygous mutation
464	chr13	19943202	0/0	0/0	0/0	0/1	0/1	0/1	G1,G2,G3	homozygous mutation
465	chr13	22942501	0/0	0/0	0/0	0/0	0/0	0/1	G1,G2,G3,R1,R2	homozygous mutation
466	chr13	24440457	0/0	0/0	0/0	0/1	0/0	0/0	R1	heterozygous mutation
467	chr13	24511843	0/0	0/0	0/0	0/1	0/1	0/0	R1,R2	heterozygous mutation
468	chr13	24538003	0/0	0/0	0/0	0/1	0/0	0/0	R1	heterozygous mutation
469	chr13	26212212	0/0	0/0	0/1	0/0	0/0	0/0	G3	heterozygous mutation
470	chr13	26752969	0/0	0/0	0/0	0/1	0/1	0/1	G1,G2,G3	homozygous mutation
471	chr13	27210223	0/0	0/1	0/0	0/0	0/0	0/0	G2	heterozygous mutation
472	chr13	27904170	0/0	0/0	0/0	0/1	0/0	0/0	R1	heterozygous mutation
473	chr13	28066158	0/0	0/0	0/0	0/1	0/1	0/1	G1,G2,G3	homozygous mutation
474	chr13	28274144	0/0	0/1	0/0	0/0	0/0	0/0	G2	heterozygous mutation
475	chr13	28328670	0/0	0/0	0/0	0/1	0/0	0/0	R1	heterozygous mutation
476	chr13	28909748	0/0	0/0	0/0	0/0	0/1	0/0	R2	heterozygous mutation
477	chr13	29352292	0/1	0/1	0/0	0/0	0/0	0/0	G1,G2	heterozygous mutation
478	chr13	29590805	0/0	0/0	0/0	0/1	0/0	0/0	R1	heterozygous mutation
479	chr13	30021184	0/1	0/1	0/1	1/1	1/1	1/1	G1,G2,G3	heterozygous mutation
480	chr13	31867538	0/0	0/0	0/0	0/1	0/1	0/1	G1,G2,G3	homozygous mutation
481	chr13	32168819	0/0	0/0	0/0	0/1	0/0	0/0	R1	heterozygous mutation
482	chr13	36004711	0/1	0/1	0/1	0/0	0/0	0/0	G1,G2,G3	heterozygous mutation
483	chr13	37125999	0/1	0/1	0/1	0/0	0/0	0/0	G1,G2,G3	heterozygous mutation
484	chr13	37169047	0/0	0/0	0/0	0/1	0/0	0/0	R1	heterozygous mutation
485	chr13	37742814	0/1	0/0	0/0	0/0	0/0	0/0	G1	heterozygous mutation
486	chr13	38514634	0/0	0/0	0/0	0/1	0/1	0/1	G1,G2,G3	homozygous mutation
487	chr13	39156604	0/0	0/1	0/1	0/0	0/0	0/0	G2,G3	heterozygous mutation
488	chr13	39424500	0/0	0/0	0/0	0/1	0/0	0/0	R1	heterozygous mutation
489	chr13	40144693	0/0	0/0	0/0	0/1	0/1	0/0	R1,R2	heterozygous mutation
490	chr13	42617784	0/0	0/0	0/0	0/1	0/0	0/0	R1	heterozygous mutation
491	chr13	42618692	0/0	0/0	0/0	0/0	0/1	0/0	R2	heterozygous mutation
492	chr14	44678	0/0	0/1	0/0	0/1	0/0	0/1	G1,G3,R2	homozygous mutation
493	chr14	502636	0/0	0/0	0/0	0/1	0/0	0/1	G1,G2,G3,R2	homozygous mutation
494	chr14	1543617	0/0	0/0	0/0	0/1	0/1	0/1	G1,G2,G3	homozygous mutation
495	chr14	1847714	0/0	0/0	0/0	0/1	0/1	0/1	G1,G2,G3	homozygous mutation
496	chr14	2949502	0/0	0/1	0/1	0/0	0/0	0/0	G2,G3	heterozygous mutation
497	chr14	3084894	0/0	0/0	0/0	0/1	0/1	0/1	G1,G2,G3	homozygous mutation
498	chr14	5123825	0/0	0/0	0/0	0/1	0/1	0/0	R1,R2	heterozygous mutation
499	chr14	5123828	0/0	0/0	0/0	0/1	0/1	0/0	R1,R2	heterozygous mutation
500	chr14	5947418	0/0	0/0	0/0	0/1	0/0	0/0	R1	heterozygous mutation
501	chr14	7104447	0/1	0/1	0/1	0/0	0/0	0/0	G1,G2,G3	heterozygous mutation
502	chr14	7419404	0/0	0/0	0/0	0/1	0/1	0/1	G1,G2,G3	homozygous mutation
503	chr14	7849685	0/1	0/1	0/1	0/0	0/0	0/0	G1,G2,G3	heterozygous mutation
504	chr14	10474130	0/0	0/0	0/0	0/1	0/1	0/0	R1,R2	heterozygous mutation
505	chr14	12531633	0/0	0/0	0/0	0/1	0/1	0/1	G1,G2,G3	homozygous mutation
506	chr14	12578120	0/0	0/0	0/0	0/1	0/1	0/1	G1,G2,G3	homozygous mutation
507	chr14	12958235	0/0	0/0	0/1	0/0	0/0	0/0	G3	heterozygous mutation
508	chr14	12958244	0/0	0/0	0/1	0/0	0/0	0/0	G3	heterozygous mutation
509	chr14	13189719	0/0	0/0	0/0	0/1	0/0	0/0	R1	heterozygous mutation
510	chr14	13189749	0/0	0/0	0/0	0/1	0/0	0/0	R1	heterozygous mutation
511	chr14	13287193	0/0	0/0	0/0	0/1	1/1	1/1	G1,G2,G3,R1	heterozygous mutation
512	chr14	13797912	0/1	0/1	0/1	0/0	0/0	0/0	G1,G2,G3	heterozygous mutation
513	chr14	16053975	0/0	0/0	0/0	0/1	0/1	0/0	R1,R2	heterozygous mutation
514	chr14	16812066	0/0	0/0	0/0	0/0	0/1	0/0	R2	heterozygous mutation
515	chr14	17909469	0/0	0/0	0/0	0/1	0/1	0/1	G1,G2,G3	homozygous mutation
516	chr14	18452235	0/1	0/1	0/1	1/1	1/1	1/1	G1,G2,G3	heterozygous mutation
517	chr14	20394758	0/0	0/0	0/0	0/1	0/1	0/1	G1,G2,G3	homozygous mutation
518	chr14	20509004	0/0	0/0	0/1	0/0	0/0	0/0	G3	heterozygous mutation
519	chr14	21456523	0/0	0/0	0/0	0/1	0/0	0/0	R1	heterozygous mutation
520	chr14	22032796	0/0	0/0	0/0	0/0	0/0	0/1	G1,G2,G3,R1,R2	homozygous mutation
521	chr14	22032809	0/0	0/0	0/0	0/0	0/1	0/1	G1,G2,G3,R1	homozygous mutation
522	chr14	22081893	0/0	0/0	0/0	0/1	0/0	0/0	R1	heterozygous mutation
523	chr14	22081972	0/0	0/0	0/0	0/1	0/0	0/0	R1	heterozygous mutation
524	chr14	22814574	0/0	0/1	0/0	0/0	0/1	0/0	G2,R2	heterozygous mutation
525	chr14	24658250	0/0	0/0	0/0	0/0	0/0	0/1	G1,G2,G3,R1,R2	homozygous mutation
526	chr14	27444126	0/0	0/0	0/0	0/1	0/1	0/1	G1,G2,G3	homozygous mutation
527	chr14	27872444	0/0	0/0	0/0	0/0	0/0	0/1	G1,G2,G3,R1,R2	homozygous mutation
528	chr15	1887972	0/1	0/1	0/1	1/1	1/1	1/1	G1,G2,G3	heterozygous mutation
529	chr15	4733653	0/0	0/0	0/0	0/0	0/0	0/1	G1,G2,G3,R1,R2	homozygous mutation
530	chr15	4756397	0/0	0/0	0/0	0/1	0/0	0/0	R1	heterozygous mutation
531	chr15	4756419	0/0	0/0	0/0	0/1	0/1	0/0	R1,R2	heterozygous mutation
532	chr15	4769757	0/0	0/0	0/0	0/1	0/1	0/1	G1,G2,G3	homozygous mutation
533	chr15	6282286	0/0	0/0	0/0	0/1	0/1	0/1	G1,G2,G3	homozygous mutation
534	chr15	7049393	0/0	0/0	0/0	0/1	0/1	0/0	R1,R2	heterozygous mutation
535	chr15	9536784	0/0	0/0	0/0	0/1	0/1	0/1	G1,G2,G3	homozygous mutation
536	chr15	10735689	0/1	0/1	0/1	1/1	1/1	1/1	G1,G2,G3	heterozygous mutation
537	chr15	12083452	0/0	0/0	0/0	0/1	0/1	0/1	G1,G2,G3	homozygous mutation
538	chr15	12810845	0/0	0/0	0/0	0/1	0/1	0/0	R1,R2	heterozygous mutation
539	chr15	12810846	0/0	0/0	0/0	0/1	0/1	0/0	R1,R2	heterozygous mutation
540	chr15	13959215	0/0	0/0	0/0	0/0	0/1	0/0	R2	heterozygous mutation
541	chr15	15040976	0/1	0/1	0/1	0/0	0/0	0/0	G1,G2,G3	heterozygous mutation
542	chr15	15294742	0/0	0/0	0/0	0/1	0/0	0/1	G1,G2,G3,R2	homozygous mutation
543	chr15	18642036	0/0	0/0	0/0	0/1	0/1	0/0	R1,R2	heterozygous mutation
544	chr15	18763246	0/0	0/0	0/0	0/1	0/1	0/1	G1,G2,G3	homozygous mutation
545	chr15	18948081	0/0	0/0	0/0	0/0	0/0	0/1	G1,G2,G3,R1,R2	homozygous mutation
546	chr15	20733123	0/1	0/1	0/1	1/1	1/1	1/1	G1,G2,G3	heterozygous mutation
547	chr15	23156530	0/0	0/0	0/0	0/0	0/1	0/0	R2	heterozygous mutation
548	chr15	23524382	0/1	0/1	0/1	1/1	1/1	1/1	G1,G2,G3	heterozygous mutation
549	chr15	23689881	0/0	0/0	0/0	0/1	0/1	0/1	G1,G2,G3	homozygous mutation
550	chr15	24376008	0/1	0/0	0/0	0/0	0/0	0/0	G1	heterozygous mutation
551	chr15	25717805	0/1	0/1	0/1	1/1	1/1	1/1	G1,G2,G3	heterozygous mutation
552	chr15	27342687	0/0	0/0	0/0	0/1	0/1	0/0	R1,R2	heterozygous mutation
553	chr15	28372269	0/0	0/0	0/0	0/1	0/0	0/0	R1	heterozygous mutation
554	chr15	32515280	0/0	0/0	0/0	0/1	0/0	0/0	R1	heterozygous mutation
555	chr15	35273393	0/0	0/0	0/0	0/0	0/1	0/0	R2	heterozygous mutation
556	chr15	35273395	0/0	0/0	0/0	0/0	0/1	0/0	R2	heterozygous mutation
557	chr15	35702108	0/0	0/0	0/1	0/0	0/0	0/0	G3	heterozygous mutation
558	chr15	36532025	0/0	0/0	0/0	0/1	0/1	0/0	R1,R2	heterozygous mutation
559	chr15	37062337	0/0	0/0	0/0	0/1	0/1	0/1	G1,G2,G3	homozygous mutation
560	chr15	40483895	0/0	0/0	0/0	0/1	0/0	0/0	R1	heterozygous mutation
561	chr15	40822689	0/0	0/0	0/0	0/1	0/1	0/0	R1,R2	heterozygous mutation
562	chr15	42958832	0/1	0/1	0/1	1/1	1/1	1/1	G1,G2,G3	heterozygous mutation
563	chr15	43046782	0/0	0/0	0/0	0/1	0/0	0/0	R1	heterozygous mutation
564	chr15	52630619	0/0	0/0	0/0	0/1	0/0	0/1	G1,G2,G3,R2	homozygous mutation
565	chr16	1537383	0/1	0/1	0/1	1/1	1/1	1/1	G1,G2,G3	heterozygous mutation
566	chr16	2084956	0/1	0/1	0/0	0/0	0/0	0/0	G1,G2	heterozygous mutation
567	chr16	2575898	0/0	0/0	0/0	0/1	0/1	0/1	G1,G2,G3	homozygous mutation
568	chr16	3895787	0/0	0/0	0/0	0/1	0/0	0/1	G1,G2,G3,R2	homozygous mutation
569	chr16	5030056	0/0	0/0	0/0	0/1	0/1	0/1	G1,G2,G3	homozygous mutation
570	chr16	5030116	0/0	0/0	0/0	0/1	0/1	0/1	G1,G2,G3	homozygous mutation
571	chr16	5216784	0/0	0/0	0/0	0/1	0/1	0/1	G1,G2,G3	homozygous mutation
572	chr16	5723281	0/0	0/1	0/1	0/0	0/0	0/0	G2,G3	heterozygous mutation
573	chr16	8018032	0/0	0/0	0/0	0/1	0/1	0/0	R1,R2	heterozygous mutation
574	chr16	8036260	0/0	0/0	0/0	0/1	0/0	0/0	R1	heterozygous mutation
575	chr16	8943643	0/0	0/0	0/0	0/1	0/0	0/0	R1	heterozygous mutation
576	chr16	8943702	0/0	0/0	0/0	0/1	0/1	0/0	R1,R2	heterozygous mutation
577	chr16	8990267	0/1	0/1	0/0	0/0	0/0	0/0	G1,G2	heterozygous mutation
578	chr16	10979449	0/0	0/0	0/0	0/1	0/0	0/0	R1	heterozygous mutation
579	chr16	12470433	0/0	0/0	0/0	0/1	0/1	0/0	R1,R2	heterozygous mutation
580	chr16	13441001	0/0	0/1	0/1	0/0	0/0	0/0	G2,G3	heterozygous mutation
581	chr16	14202270	0/0	0/0	0/0	0/1	0/1	0/1	G1,G2,G3	homozygous mutation
582	chr16	14661206	0/0	0/0	0/0	0/1	0/0	0/1	G1,G2,G3,R2	homozygous mutation
583	chr16	14765404	0/0	0/0	0/0	0/1	0/1	0/0	R1,R2	heterozygous mutation
584	chr16	15683510	0/0	0/0	0/0	0/1	0/0	0/1	G1,G2,G3,R2	homozygous mutation
585	chr16	16249722	0/0	0/0	0/0	0/0	0/1	0/0	R2	heterozygous mutation
586	chr16	16278288	0/0	0/0	0/0	0/0	0/1	0/0	R2	heterozygous mutation
587	chr16	19664447	0/0	0/0	0/0	0/1	0/1	0/0	R1,R2	heterozygous mutation
588	chr16	19827681	0/1	0/1	0/0	0/0	0/0	0/0	G1,G2	heterozygous mutation
589	chr16	19856908	0/0	0/0	0/0	0/1	0/1	0/0	R1,R2	heterozygous mutation
590	chr16	19982081	0/0	0/0	0/0	0/1	0/1	0/0	R1,R2	heterozygous mutation
591	chr16	21900999	0/0	0/0	0/0	0/1	0/0	0/0	R1	heterozygous mutation
592	chr16	22304322	0/0	0/0	0/0	0/1	0/1	0/0	R1,R2	heterozygous mutation
593	chr16	22614593	0/0	0/0	0/0	0/1	0/1	0/1	G1,G2,G3	homozygous mutation
594	chr16	22772440	0/1	0/0	0/0	0/0	0/0	0/0	G1	heterozygous mutation
595	chr16	22977225	0/0	0/0	0/0	0/1	0/1	0/1	G1,G2,G3	homozygous mutation
596	chr16	23025473	0/1	0/1	0/0	0/0	0/0	0/0	G1,G2	heterozygous mutation
597	chr16	23328534	0/1	0/1	0/1	1/1	1/1	1/1	G1,G2,G3	heterozygous mutation
598	chr16	23651821	0/0	0/0	0/0	0/1	0/1	0/0	R1,R2	heterozygous mutation
599	chr16	24545312	0/0	0/0	0/0	0/1	0/1	0/0	R1,R2	heterozygous mutation
600	chr16	25980469	0/0	0/0	0/0	0/1	0/0	0/0	R1	heterozygous mutation
601	chr16	26791462	0/0	0/0	0/0	0/1	0/1	0/0	R1,R2	heterozygous mutation
602	chr16	26962219	0/0	0/0	0/0	0/1	0/1	0/1	G1,G2,G3	homozygous mutation
603	chr16	27197149	0/0	0/0	0/0	0/1	0/0	0/0	R1	heterozygous mutation
604	chr16	29474088	0/0	0/0	0/0	0/1	0/1	0/1	G1,G2,G3	homozygous mutation
605	chr16	30272402	0/0	0/0	0/0	0/1	0/1	0/0	R1,R2	heterozygous mutation
606	chr16	31582994	0/0	0/0	0/0	0/1	0/0	0/0	R1	heterozygous mutation
607	chr16	32540133	0/0	0/0	0/1	0/0	0/0	0/0	G3	heterozygous mutation
608	chr16	34554448	0/0	0/0	0/0	0/1	0/0	0/0	R1	heterozygous mutation
609	chr16	34947898	0/0	0/0	0/0	0/1	0/1	0/0	R1,R2	heterozygous mutation
610	chr16	35174592	0/0	0/0	0/0	0/1	0/1	0/1	G1,G2,G3	homozygous mutation
611	chr16	35423990	0/1	0/0	0/1	0/0	0/0	0/0	G1,G3	heterozygous mutation
612	chr16	36346518	0/0	0/0	0/0	0/1	0/0	0/1	G1,G2,G3,R2	homozygous mutation
613	chr16	36585083	0/0	0/0	0/0	0/1	0/0	0/1	G1,G2,G3,R2	homozygous mutation
614	chr16	36827984	0/0	0/0	0/0	0/1	0/1	0/1	G1,G2,G3	homozygous mutation
615	chr16	38312265	0/0	0/1	0/1	0/0	0/0	0/0	G2,G3	heterozygous mutation
616	chr16	38572957	0/0	0/0	0/0	0/1	0/0	0/1	G1,G2,G3,R2	homozygous mutation
617	chr16	38573074	0/0	0/0	0/0	0/0	0/1	0/0	R2	heterozygous mutation
618	chr16	38994042	0/1	0/1	0/1	0/0	0/0	0/0	G1,G2,G3	heterozygous mutation
619	chr17	388597	0/0	0/0	0/0	0/1	0/0	0/0	R1	heterozygous mutation
620	chr17	702123	0/0	0/1	0/1	0/0	0/0	0/0	G2,G3	heterozygous mutation
621	chr17	972210	0/1	0/1	0/1	1/1	1/1	1/1	G1,G2,G3	heterozygous mutation
622	chr17	3125075	0/1	0/1	0/1	1/1	1/1	1/1	G1,G2,G3	heterozygous mutation
623	chr17	4080731	0/0	0/0	0/0	0/1	0/1	0/1	G1,G2,G3	homozygous mutation
624	chr17	6263811	0/0	0/0	0/0	0/1	0/1	0/1	G1,G2,G3	homozygous mutation
625	chr17	10038707	0/1	0/1	0/1	0/0	0/0	0/0	G1,G2,G3	heterozygous mutation
626	chr17	10779717	0/0	0/0	0/0	0/0	0/1	0/1	G1,G2,G3,R1	homozygous mutation
627	chr17	12490423	0/0	0/0	0/0	0/1	0/0	0/0	R1	heterozygous mutation
628	chr17	15104809	0/0	0/0	0/0	0/1	0/1	0/0	R1,R2	heterozygous mutation
629	chr17	16548766	0/1	0/0	0/0	0/0	0/0	0/0	G1	heterozygous mutation
630	chr17	17055852	0/0	0/0	0/0	0/0	0/1	0/0	R2	heterozygous mutation
631	chr17	17092692	0/0	0/0	0/0	0/1	0/1	0/1	G1,G2,G3	homozygous mutation
632	chr17	17221105	0/0	0/0	0/0	0/1	0/1	0/1	G1,G2,G3	homozygous mutation
633	chr17	17327035	0/0	0/0	0/0	0/1	0/0	0/0	R1	heterozygous mutation
634	chr17	17580432	0/1	0/1	0/1	1/1	1/1	1/1	G1,G2,G3	heterozygous mutation
635	chr17	18088992	0/0	0/0	0/0	0/1	0/0	0/0	R1	heterozygous mutation
636	chr17	18606942	0/0	0/0	0/0	0/0	0/1	0/0	R2	heterozygous mutation
637	chr17	19289461	0/0	0/0	0/0	0/0	0/0	0/1	G1,G2,G3,R1,R2	homozygous mutation
638	chr17	21311461	0/0	0/0	0/0	0/1	0/0	0/0	R1	heterozygous mutation
639	chr17	23040637	0/0	0/0	0/0	0/1	0/0	0/0	R1	heterozygous mutation
640	chr17	25237229	0/0	0/1	0/0	0/0	0/0	0/0	G2	heterozygous mutation
641	chr17	25978631	0/0	0/0	0/0	0/1	0/1	0/0	R1,R2	heterozygous mutation
642	chr17	26787763	0/0	0/1	0/0	0/1	0/0	0/0	G2,R1	heterozygous mutation
643	chr17	26971148	0/1	0/1	0/1	1/1	1/1	1/1	G1,G2,G3	heterozygous mutation
644	chr17	27502047	0/0	0/0	0/0	0/1	0/1	0/1	G1,G2,G3	homozygous mutation
645	chr17	27853496	0/0	0/0	0/0	0/1	0/1	0/1	G1,G2,G3	homozygous mutation
646	chr17	28331669	0/0	0/0	0/0	0/0	0/1	0/1	G1,G2,G3,R1	homozygous mutation
647	chr17	29167020	0/0	0/0	0/0	0/1	0/0	0/0	R1	heterozygous mutation
648	chr17	29894840	0/0	0/0	0/0	0/1	0/1	0/0	R1,R2	heterozygous mutation
649	chr17	30085558	0/0	0/0	0/0	0/1	0/0	0/1	G1,G2,G3,R2	homozygous mutation
650	chr17	30585645	0/0	0/0	0/0	0/1	0/1	0/1	G1,G2,G3	homozygous mutation
651	contig215	26804	0/0	0/0	0/0	0/0	0/1	0/0	R2	heterozygous mutation
652	contig412	396	0/0	0/1	0/0	0/0	0/0	0/0	G2	heterozygous mutation
653	contig547	76028	0/0	0/0	0/0	0/1	0/1	0/1	G1,G2,G3	homozygous mutation
654	contig547	172591	0/0	0/0	0/0	0/1	0/1	0/0	R1,R2	heterozygous mutation
655	contig576	222966	0/0	0/0	0/1	0/0	0/0	0/0	G3	heterozygous mutation
656	contig603	7786	0/1	0/1	0/1	0/0	0/0	0/0	G1,G2,G3	heterozygous mutation
657	contig702	2887	0/1	0/1	0/0	0/0	0/0	0/0	G1,G2	heterozygous mutation
658	contig724	2463	0/1	0/0	0/0	0/0	0/0	0/0	G1	heterozygous mutation
659	contig747	1407	0/0	0/1	0/0	0/0	0/0	0/0	G2	heterozygous mutation
660	contig773	7998	0/1	0/0	0/1	0/0	0/0	0/0	G1,G3	heterozygous mutation
661	contig795	13676	0/0	0/0	0/0	0/1	0/0	0/0	R1	heterozygous mutation
662	contig1133	21498	0/1	0/1	0/1	0/0	0/0	0/0	G1,G2,G3	heterozygous mutation
663	contig1195	2180	0/0	0/0	0/0	0/1	0/1	0/0	R1,R2	heterozygous mutation
664	contig1261	17700	0/0	0/0	0/0	0/1	0/1	0/0	R1,R2	heterozygous mutation
665	contig1261	17753	0/0	0/0	0/0	0/1	0/1	0/0	R1,R2	heterozygous mutation
666	contig1277	3416	0/0	0/0	0/0	0/1	0/0	0/0	R1	heterozygous mutation
667	contig1295	37634	0/0	0/0	0/0	0/0	0/1	0/0	R2	heterozygous mutation
668	contig1331	3134	0/0	0/0	0/0	0/1	0/1	0/1	G1,G2,G3	homozygous mutation
669	contig1333	71120	0/0	0/0	0/0	0/1	0/0	0/1	G1,G2,G3,R2	homozygous mutation
670	contig1521	15763	0/0	0/0	0/0	0/1	0/1	0/0	R1,R2	heterozygous mutation
671	contig1601	31166	0/0	0/0	0/0	0/1	0/0	0/0	R1	heterozygous mutation
672	contig1638	3845	0/0	0/0	0/0	0/1	0/1	0/1	G1,G2,G3	homozygous mutation
673	contig1638	45780	0/0	0/0	0/0	0/1	0/0	0/0	R1	heterozygous mutation
674	contig1653	22617	0/0	0/0	0/0	0/1	0/1	0/1	G1,G2,G3	homozygous mutation
675	contig1653	22656	0/0	0/0	0/0	0/1	0/1	0/1	G1,G2,G3	homozygous mutation
676	contig1674	10338	0/1	0/0	0/0	0/0	0/0	0/0	G1	heterozygous mutation
677	contig1677	14308	0/0	0/0	0/0	0/1	0/1	0/1	G1,G2,G3	homozygous mutation

## Sheet: Table S6
Supplementary Table 6. Summary of somatic SNP annotation.
Variant effect	Count	Percent	SNP location	Count	Type	Count
3_prime_UTR_variant	3	0.00443131	noncoding region	644
5_prime_UTR_variant	1	0.0014771
upstream_gene_variant	146	0.215657
downstream_gene_variant	88	0.129985
intergenic_region	379	0.559823
intron_variant	25	0.0369276
splice_region_variant&intron_variant	2	0.00295421
missense_variant	14	0.0206795	coding region	33	non-synonymous variant	16
missense_variant&splice_region_variant	1	0.0014771
stop_gained	1	0.0014771
synonymous_variant	17	0.0251108			synonymous variant	17
toal	677	1

## Sheet: Table S7
Supplementary Table S7. Key somatic SNPs, InDels and SV between wild-type (OS-R) and mutant (OS-G) branch of ‘Oregon Spur II’.
Chr.	Position	Type	Reference allele	Altnative allele	Gene_ID	Effect	old_AA/new_AA	Old_codon/New_codon	Expressed in fruit skin	Gene function
chr5	41659889	SNP	A	G	OS_007139	non-synonymous variant	V/A	gTg/gCg	YES	ethylene-responsive transcription factor 12-like
chr10	20446931	SNP	T	C	OS_008856	non-synonymous variant	T/A	Acc/Gcc	NO	serine/threonine-protein kinase STY46
chr16	23328534	SNP	T	C	OS_018866	non-synonymous variant	L/P	cTt/cCt	NO
chr17	10038707	SNP	C	G	OS_028744	non-synonymous variant	G/R	Ggt/Cgt	YES	nuclear pore complex protein NUP133
chr8	23141854	SNP	A	C	OS_037028	non-synonymous variant	L/W	tTg/tGg	YES	O-fucosyltransferase 7-like
chr5	27644074	InDel	GAC	G	OS_005743	frame_shift_variant			YES
chr10	21444395	InDel	CT	C	OS_008922	frame_shift_variant			YES	disease resistance-like protein DSC1
chr3	34109950	InDel	A	ATT	OS_024777	frame_shift_variant			YES	disease resistance protein RGA2-like
chr6	16486590	InDel	TGGTCGAGCTCGATGATATGGGTTCGCGAGTAGGCTGAAACGATGACGGA	T	OS_043076	frame_shift_variant			NO	polcalcin Jun o 2-like
chr1	27362681	SV	C	<DEL>	OS_046435	upstream_gene_variant			YES	DETOXIFICATION 35-like
chr1	27362681	SV	C	<DEL>	OS_046436	upstream_gene_variant			YES	scarecrow-like protein 8

## Sheet: Table S8
Supplementary Table S8. Summary of RNA sequencing and mapping
Sample	Tissue	Development	Repetition	Number of Clean reads (M)	Number Clean bases (Gb)	Ratio of Q30 base (%)	Mapped Reads %
OS_R	fruit skin	90DAFB	1	26.7395	7.94671	94.1428	95.25
			2	26.0295	7.07456	94.2963	95.98
			3	25.9642	8.12864	94.3156	95.78
		100DAFB	1	23.7898	7.73424	94.2576	95.79
			2	24.1029	7.73773	94.2392	95.26
			3	28.7559	7.15679	93.6801	95.70
		110DAFB	1	27.3461	7.13914	94.3733	95.49
			2	24.014	7.45821	94.1027	95.47
			3	26.1028	7.71681	94.2489	95.19
		120DAFB	1	26.0205	8.5499	94.2907	95.25
			2	25.0966	7.75983	94.2364	95.29
			3	31.2411	9.28669	94.2783	95.53
OS_G		90DAFB	1	29.8085	8.86792	94.4384	95.22
			2	23.7495	7.84491	94.0983	95.35
			3	27.5926	8.19118	94.4432	95.48
		100DAFB	1	26.3922	8.02736	94.1998	95.77
			2	24.1604	7.06147	94.4107	95.72
			3	25.7327	7.18286	94.3933	95.62
		110DAFB	1	27.5472	6.99741	94.2737	95.34
			2	23.5365	8.87473	94.4276	95.41
			3	24.2947	8.20109	94.1559	95.53
		120DAFB	1	27.0081	7.65255	94.4417	95.17
			2	29.8504	7.22314	94.3135	95.56
			3	23.7465	7.05554	93.8774	95.69

## Sheet: Table S9
Supplementary Table S9. Enriched GO terms of genes in the 16 modules.
Module	GO term	Description	p-value	p-adjust
MEblack	GO:0006334	nucleosome assembly	0.000279323	0.041873
MEblack	GO:0016584	nucleosome positioning	0.000486142	0.041873
MEblack	GO:0006342	chromatin silencing	0.000612616	0.041873
MEblack	GO:0034728	nucleosome organization	0.000706749	0.041873
MEblack	GO:0045814	negative regulation of gene expression, epigenetic	0.000774346	0.041873
MEblack	GO:0031327	negative regulation of cellular biosynthetic process	0.000823681	0.041873
MEblack	GO:0031936	negative regulation of chromatin silencing	0.000877631	0.041873
MEblack	GO:0009890	negative regulation of biosynthetic process	0.000889521	0.041873
MEblack	GO:0045815	positive regulation of gene expression, epigenetic	0.000992882	0.041873
MEblack	GO:1905428	regulation of plant organ formation	0.00111501	0.041873
MEblack	GO:0031497	chromatin assembly	0.00146589	0.041873
MEblack	GO:0051172	negative regulation of nitrogen compound metabolic process	0.00150514	0.041873
MEblack	GO:0045910	negative regulation of DNA recombination	0.00152227	0.041873
MEblack	GO:0045892	negative regulation of transcription, DNA-templated	0.00162481	0.041873
MEblack	GO:1902679	negative regulation of RNA biosynthetic process	0.0016714	0.041873
MEblack	GO:1903507	negative regulation of nucleic acid-templated transcription	0.0016714	0.041873
MEblack	GO:0051253	negative regulation of RNA metabolic process	0.00194546	0.041873
MEblack	GO:0009768	photosynthesis, light harvesting in photosystem I	0.00199007	0.041873
MEblack	GO:0030261	chromosome condensation	0.00199007	0.041873
MEblack	GO:0006333	chromatin assembly or disassembly	0.00211169	0.041873
MEblack	GO:0040029	regulation of gene expression, epigenetic	0.00217782	0.041873
MEblack	GO:0065004	protein-DNA complex assembly	0.00217782	0.041873
MEblack	GO:0097549	chromatin organization involved in negative regulation of transcription	0.00217782	0.041873
MEblack	GO:0034401	chromatin organization involved in regulation of transcription	0.00224523	0.041873
MEblack	GO:0010016	shoot system morphogenesis	0.00231431	0.041873
MEblack	GO:0060969	negative regulation of gene silencing	0.00233508	0.041873
MEblack	GO:0045934	negative regulation of nucleobase-containing compound metabolic process	0.00243193	0.041873
MEblack	GO:0006323	DNA packaging	0.00245519	0.041873
MEblack	GO:0031935	regulation of chromatin silencing	0.00251742	0.041873
MEblack	GO:1905268	negative regulation of chromatin organization	0.00251742	0.041873
MEblack	GO:0000018	regulation of DNA recombination	0.00270626	0.0422008
MEblack	GO:0051053	negative regulation of DNA metabolic process	0.00270626	0.0422008
MEblack	GO:0009692	ethylene metabolic process	0.00331147	0.0434849
MEblack	GO:0009693	ethylene biosynthetic process	0.00331147	0.0434849
MEblack	GO:0043449	cellular alkene metabolic process	0.00331147	0.0434849
MEblack	GO:0043450	alkene biosynthetic process	0.00331147	0.0434849
MEblack	GO:1900673	olefin metabolic process	0.00331147	0.0434849
MEblack	GO:1900674	olefin biosynthetic process	0.00331147	0.0434849
MEblack	GO:0031667	response to nutrient levels	0.00363893	0.0465596
MEblack	GO:0071824	protein-DNA complex subunit organization	0.00377902	0.0470799
MEblack	GO:2000113	negative regulation of cellular macromolecule biosynthetic process	0.00387509	0.0470799
MEblack	GO:0010558	negative regulation of macromolecule biosynthetic process	0.00396263	0.0470799
MEblue	GO:0071482	cellular response to light stimulus	1.88671e-08	1.63582e-05
MEblue	GO:0071478	cellular response to radiation	3.67188e-08	1.63582e-05
MEblue	GO:0009699	phenylpropanoid biosynthetic process	1.64989e-06	0.000490018
MEblue	GO:0009639	response to red or far red light	4.48586e-06	0.000808783
MEblue	GO:0009637	response to blue light	4.74353e-06	0.000808783
MEblue	GO:0009812	flavonoid metabolic process	7.14479e-06	0.000808783
MEblue	GO:0071483	cellular response to blue light	8.52204e-06	0.000808783
MEblue	GO:0009640	photomorphogenesis	9.02704e-06	0.000808783
MEblue	GO:0071214	cellular response to abiotic stimulus	9.07725e-06	0.000808783
MEblue	GO:0104004	cellular response to environmental stimulus	9.07725e-06	0.000808783
MEblue	GO:0009698	phenylpropanoid metabolic process	1.25326e-05	0.00101514
MEblue	GO:0009813	flavonoid biosynthetic process	1.90593e-05	0.00141515
MEblue	GO:0071489	cellular response to red or far red light	2.76113e-05	0.00189243
MEblue	GO:0009785	blue light signaling pathway	6.37028e-05	0.00376892
MEblue	GO:0030522	intracellular receptor signaling pathway	6.37028e-05	0.00376892
MEblue	GO:0009733	response to auxin	6.76799e-05	0.00376892
MEblue	GO:0044550	secondary metabolite biosynthetic process	9.8968e-05	0.00518709
MEblue	GO:0048366	leaf development	0.000106127	0.00525328
MEblue	GO:2000030	regulation of response to red or far red light	0.000122845	0.00576076
MEblue	GO:0010117	photoprotection	0.000133222	0.00593505
MEblue	GO:0009581	detection of external stimulus	0.000205614	0.00832737
MEblue	GO:0009582	detection of abiotic stimulus	0.000205614	0.00832737
MEblue	GO:0009965	leaf morphogenesis	0.000239498	0.00892629
MEblue	GO:0071484	cellular response to light intensity	0.000240439	0.00892629
MEblue	GO:0010017	red or far-red light signaling pathway	0.000264594	0.00943012
MEblue	GO:0009809	lignin biosynthetic process	0.000288566	0.00988894
MEblue	GO:0051606	detection of stimulus	0.000341415	0.0112667
MEblue	GO:0009411	response to UV	0.00041612	0.0132415
MEblue	GO:0080167	response to karrikin	0.000436292	0.0134047
MEblue	GO:0010100	negative regulation of photomorphogenesis	0.00048572	0.0142606
MEblue	GO:0010099	regulation of photomorphogenesis	0.00049616	0.0142606
MEblue	GO:0042440	pigment metabolic process	0.000740478	0.0206177
MEblue	GO:0009808	lignin metabolic process	0.000773552	0.0208859
MEblue	GO:0016101	diterpenoid metabolic process	0.000913155	0.0233172
MEblue	GO:0010150	leaf senescence	0.000915939	0.0233172
MEblue	GO:0055062	phosphate ion homeostasis	0.00100257	0.0241429
MEblue	GO:0072506	trivalent inorganic anion homeostasis	0.00100257	0.0241429
MEblue	GO:0071456	cellular response to hypoxia	0.00105655	0.0243357
MEblue	GO:0046148	pigment biosynthetic process	0.00111638	0.0243357
MEblue	GO:0036294	cellular response to decreased oxygen levels	0.00111982	0.0243357
MEblue	GO:0071453	cellular response to oxygen levels	0.00111982	0.0243357
MEblue	GO:0090693	plant organ senescence	0.00116031	0.0246151
MEblue	GO:0010218	response to far red light	0.00119411	0.024743
MEblue	GO:0055083	monovalent inorganic anion homeostasis	0.00135475	0.026824
MEblue	GO:0072505	divalent inorganic anion homeostasis	0.00135475	0.026824
MEblue	GO:0009583	detection of light stimulus	0.00155646	0.030148
MEblue	GO:0019748	secondary metabolic process	0.00178034	0.0337507
MEblue	GO:0001666	response to hypoxia	0.00220265	0.0408866
MEblue	GO:0036293	response to decreased oxygen levels	0.0024349	0.0442754
MEblue	GO:0070482	response to oxygen levels	0.0024959	0.0444769
MEblue	GO:0007568	aging	0.00260201	0.0454586
MEbrown	GO:0009620	response to fungus	4.20775e-10	4.36343e-07
MEbrown	GO:0009611	response to wounding	8.82708e-08	4.57684e-05
MEbrown	GO:0009753	response to jasmonic acid	2.4138e-07	8.28601e-05
MEbrown	GO:0050832	defense response to fungus	3.19615e-07	8.28601e-05
MEbrown	GO:0008299	isoprenoid biosynthetic process	5.80114e-06	0.00120316
MEbrown	GO:0009966	regulation of signal transduction	1.11614e-05	0.00192907
MEbrown	GO:0023051	regulation of signaling	1.3185e-05	0.00194836
MEbrown	GO:0010646	regulation of cell communication	1.50307e-05	0.00194836
MEbrown	GO:0009695	jasmonic acid biosynthetic process	1.83518e-05	0.00211453
MEbrown	GO:0006720	isoprenoid metabolic process	2.44946e-05	0.00254009
MEbrown	GO:0009694	jasmonic acid metabolic process	2.70994e-05	0.00255473
MEbrown	GO:0071396	cellular response to lipid	3.16975e-05	0.00273919
MEbrown	GO:0016114	terpenoid biosynthetic process	3.57634e-05	0.00285282
MEbrown	GO:2000022	regulation of jasmonic acid mediated signaling pathway	7.12558e-05	0.00527802
MEbrown	GO:0031347	regulation of defense response	8.46436e-05	0.00574206
MEbrown	GO:0045892	negative regulation of transcription, DNA-templated	9.86538e-05	0.00574206
MEbrown	GO:1902679	negative regulation of RNA biosynthetic process	0.000104832	0.00574206
MEbrown	GO:1903507	negative regulation of nucleic acid-templated transcription	0.000104832	0.00574206
MEbrown	GO:0032504	multicellular organism reproduction	0.000105207	0.00574206
MEbrown	GO:0009867	jasmonic acid mediated signaling pathway	0.000127001	0.00636255
MEbrown	GO:0006721	terpenoid metabolic process	0.000128846	0.00636255
MEbrown	GO:0051253	negative regulation of RNA metabolic process	0.0001451	0.00683947
MEbrown	GO:0071395	cellular response to jasmonic acid stimulus	0.00015974	0.0072022
MEbrown	GO:0071215	cellular response to abscisic acid stimulus	0.000174161	0.00722422
MEbrown	GO:0097306	cellular response to alcohol	0.000174161	0.00722422
MEbrown	GO:0010118	stomatal movement	0.000183686	0.00732624
MEbrown	GO:0045934	negative regulation of nucleobase-containing compound metabolic process	0.000233152	0.00895477
MEbrown	GO:0014070	response to organic cyclic compound	0.000266432	0.00964726
MEbrown	GO:0009738	abscisic acid-activated signaling pathway	0.000269788	0.00964726
MEbrown	GO:0031327	negative regulation of cellular biosynthetic process	0.000302531	0.0104575
MEbrown	GO:0009890	negative regulation of biosynthetic process	0.000348569	0.0116602
MEbrown	GO:0048609	multicellular organismal reproductive process	0.00039804	0.012899
MEbrown	GO:0016106	sesquiterpenoid biosynthetic process	0.000457391	0.0143732
MEbrown	GO:0001666	response to hypoxia	0.000482569	0.0147184
MEbrown	GO:0036293	response to decreased oxygen levels	0.000541964	0.0160576
MEbrown	GO:0070482	response to oxygen levels	0.000557723	0.0160655
MEbrown	GO:2000113	negative regulation of cellular macromolecule biosynthetic process	0.000618272	0.0173283
MEbrown	GO:0010558	negative regulation of macromolecule biosynthetic process	0.000647524	0.0176706
MEbrown	GO:0031408	oxylipin biosynthetic process	0.000671208	0.0178473
MEbrown	GO:0010200	response to chitin	0.000713639	0.0185011
MEbrown	GO:0009968	negative regulation of signal transduction	0.000836293	0.0209504
MEbrown	GO:0080134	regulation of response to stress	0.00084852	0.0209504
MEbrown	GO:0051172	negative regulation of nitrogen compound metabolic process	0.00090617	0.021242
MEbrown	GO:0071456	cellular response to hypoxia	0.000907996	0.021242
MEbrown	GO:0031407	oxylipin metabolic process	0.000941953	0.021242
MEbrown	GO:0036294	cellular response to decreased oxygen levels	0.000962751	0.021242
MEbrown	GO:0071453	cellular response to oxygen levels	0.000962751	0.021242
MEbrown	GO:0010648	negative regulation of cell communication	0.00101471	0.0214745
MEbrown	GO:0023057	negative regulation of signaling	0.00101471	0.0214745
MEbrown	GO:0006714	sesquiterpenoid metabolic process	0.00141401	0.0290649
MEbrown	GO:0090351	seedling development	0.00142942	0.0290649
MEbrown	GO:0090332	stomatal closure	0.00165279	0.0329604
MEbrown	GO:0009651	response to salt stress	0.00173583	0.0339633
MEbrown	GO:1901698	response to nitrogen compound	0.00181891	0.034347
MEbrown	GO:0009409	response to cold	0.00182168	0.034347
MEbrown	GO:1902074	response to salt	0.00189382	0.0346205
MEbrown	GO:0010243	response to organonitrogen compound	0.00190296	0.0346205
MEbrown	GO:0009788	negative regulation of abscisic acid-activated signaling pathway	0.00206139	0.0356278
MEbrown	GO:1901420	negative regulation of response to alcohol	0.00206139	0.0356278
MEbrown	GO:1905958	negative regulation of cellular response to alcohol	0.00206139	0.0356278
MEcyan	GO:0009408	response to heat	8.69489e-11	2.33023e-08
MEcyan	GO:0006457	protein folding	3.19441e-07	4.28051e-05
MEcyan	GO:0034620	cellular response to unfolded protein	5.5267e-07	4.93719e-05
MEcyan	GO:0006986	response to unfolded protein	7.95312e-07	5.32859e-05
MEcyan	GO:0035967	cellular response to topologically incorrect protein	3.34419e-06	0.000178106
MEcyan	GO:0042542	response to hydrogen peroxide	3.98744e-06	0.000178106
MEcyan	GO:0035966	response to topologically incorrect protein	4.9822e-06	0.000178606
MEcyan	GO:0010030	positive regulation of seed germination	5.7737e-06	0.000178606
MEcyan	GO:0006979	response to oxidative stress	5.99795e-06	0.000178606
MEcyan	GO:0042026	protein refolding	1.76011e-05	0.00047171
MEcyan	GO:0051084	'de novo' posttranslational protein folding	5.49238e-05	0.00122663
MEcyan	GO:0051085	chaperone cofactor-dependent protein refolding	5.49238e-05	0.00122663
MEcyan	GO:0006458	'de novo' protein folding	6.21095e-05	0.00126193
MEcyan	GO:0051259	protein complex oligomerization	6.5922e-05	0.00126193
MEcyan	GO:0009651	response to salt stress	8.65546e-05	0.00154644
MEcyan	GO:0000302	response to reactive oxygen species	0.0001088	0.0018224
MEcyan	GO:0061077	chaperone-mediated protein folding	0.000142588	0.00224787
MEcyan	GO:0010029	regulation of seed germination	0.000323076	0.00481024
MEcyan	GO:1900140	regulation of seedling development	0.000356957	0.00503497
MEcyan	GO:0048582	positive regulation of post-embryonic development	0.000380768	0.00510229
MEcyan	GO:0071456	cellular response to hypoxia	0.000479867	0.0057697
MEcyan	GO:0036294	cellular response to decreased oxygen levels	0.000495161	0.0057697
MEcyan	GO:0071453	cellular response to oxygen levels	0.000495161	0.0057697
MEcyan	GO:0001666	response to hypoxia	0.000716897	0.0079213
MEcyan	GO:0036293	response to decreased oxygen levels	0.000757963	0.0079213
MEcyan	GO:0070482	response to oxygen levels	0.000768485	0.0079213
MEcyan	GO:0051240	positive regulation of multicellular organismal process	0.000909274	0.00902539
MEcyan	GO:0051094	positive regulation of developmental process	0.0011872	0.0113632
MEcyan	GO:0046686	response to cadmium ion	0.0014216	0.0131375
MEcyan	GO:0006714	sesquiterpenoid metabolic process	0.00237927	0.0212549
MEcyan	GO:0009845	seed germination	0.00260157	0.022491
MEcyan	GO:0048580	regulation of post-embryonic development	0.00325228	0.0272379
MEcyan	GO:0090351	seedling development	0.00386348	0.0313762
MEcyan	GO:0010038	response to metal ion	0.00444944	0.035072
MEcyan	GO:0018958	phenol-containing compound metabolic process	0.00505547	0.0376351
MEcyan	GO:0034605	cellular response to heat	0.00505547	0.0376351
MElightcyan	GO:0010114	response to red light	8.49073e-05	0.0145808
MElightcyan	GO:0048580	regulation of post-embryonic development	0.000190505	0.0145808
MElightcyan	GO:0010029	regulation of seed germination	0.000221706	0.0145808
MElightcyan	GO:1900140	regulation of seedling development	0.000245056	0.0145808
MElightcyan	GO:0009651	response to salt stress	0.000452046	0.0215174
MElightcyan	GO:0007623	circadian rhythm	0.00106779	0.036305
MElightcyan	GO:0048511	rhythmic process	0.00106779	0.036305
MElightcyan	GO:0010218	response to far red light	0.00162737	0.0464616
MElightcyan	GO:0009845	seed germination	0.00180747	0.0464616
MElightcyan	GO:0009414	response to water deprivation	0.00196211	0.0464616
MElightcyan	GO:0009415	response to water	0.00214738	0.0464616
MElightcyan	GO:0009409	response to cold	0.00257535	0.0479653
MElightcyan	GO:0090351	seedling development	0.00269387	0.0479653
MElightcyan	GO:0001101	response to acid chemical	0.00282149	0.0479653
MEmagenta	GO:0009873	ethylene-activated signaling pathway	1.28981e-06	0.000264695
MEmagenta	GO:0071369	cellular response to ethylene stimulus	1.96799e-06	0.000264695
MEmagenta	GO:0000160	phosphorelay signal transduction system	6.33261e-06	0.000465642
MEmagenta	GO:0010105	negative regulation of ethylene-activated signaling pathway	8.65505e-06	0.000465642
MEmagenta	GO:0070298	negative regulation of phosphorelay signal transduction system	8.65505e-06	0.000465642
MEmagenta	GO:1902532	negative regulation of intracellular signal transduction	2.2313e-05	0.00100037
MEmagenta	GO:0010104	regulation of ethylene-activated signaling pathway	3.66032e-05	0.00123078
MEmagenta	GO:0070297	regulation of phosphorelay signal transduction system	3.66032e-05	0.00123078
MEmagenta	GO:0009723	response to ethylene	5.56551e-05	0.00166347
MEmagenta	GO:1902531	regulation of intracellular signal transduction	0.000404949	0.0108931
MEmagenta	GO:0006575	cellular modified amino acid metabolic process	0.00159106	0.0389086
MEmagenta	GO:0009968	negative regulation of signal transduction	0.00211238	0.0451007
MEmagenta	GO:0010648	negative regulation of cell communication	0.00234725	0.0451007
MEmagenta	GO:0023057	negative regulation of signaling	0.00234725	0.0451007
MEpink	GO:0006979	response to oxidative stress	7.79443e-06	0.00281379
MEpurple	GO:0009812	flavonoid metabolic process	5.33384e-17	1.7335e-14
MEpurple	GO:0009813	flavonoid biosynthetic process	6.08311e-16	9.88505e-14
MEpurple	GO:0046283	anthocyanin-containing compound metabolic process	8.45786e-12	9.16268e-10
MEpurple	GO:0009718	anthocyanin-containing compound biosynthetic process	7.10407e-09	5.77205e-07
MEpurple	GO:0042440	pigment metabolic process	9.35745e-08	6.08234e-06
MEpurple	GO:0009411	response to UV	2.48511e-07	1.32665e-05
MEpurple	GO:0009962	regulation of flavonoid biosynthetic process	3.24545e-07	1.32665e-05
MEpurple	GO:0009698	phenylpropanoid metabolic process	3.26561e-07	1.32665e-05
MEpurple	GO:0046148	pigment biosynthetic process	6.63167e-07	2.39477e-05
MEpurple	GO:0019748	secondary metabolic process	7.43978e-07	2.41793e-05
MEpurple	GO:0009699	phenylpropanoid biosynthetic process	2.46627e-06	7.28672e-05
MEpurple	GO:0031540	regulation of anthocyanin biosynthetic process	3.77624e-06	0.000102273
MEpurple	GO:0010224	response to UV-B	1.70064e-05	0.00042516
MEpurple	GO:0031537	regulation of anthocyanin metabolic process	1.88121e-05	0.00043671
MEpurple	GO:0044550	secondary metabolite biosynthetic process	2.93637e-05	0.000636213
MEpurple	GO:0009611	response to wounding	9.59574e-05	0.00194913
MEpurple	GO:0080167	response to karrikin	0.000145264	0.0027771
MEpurple	GO:0018958	phenol-containing compound metabolic process	0.000401929	0.00725706
MEpurple	GO:0046189	phenol-containing compound biosynthetic process	0.00214893	0.0367581
MEpurple	GO:0042181	ketone biosynthetic process	0.00284231	0.0461876
MEpurple	GO:0010252	auxin homeostasis	0.00299199	0.0463046
MEred	GO:0009809	lignin biosynthetic process	1.36824e-06	0.000467749
MEred	GO:0009699	phenylpropanoid biosynthetic process	1.7009e-06	0.000467749
MEred	GO:0009808	lignin metabolic process	3.95783e-06	0.000725603
MEred	GO:0009698	phenylpropanoid metabolic process	7.09614e-06	0.00097572
MEred	GO:0044550	secondary metabolite biosynthetic process	3.16239e-05	0.00347863
MEred	GO:0071456	cellular response to hypoxia	0.000187925	0.013515
MEred	GO:0036294	cellular response to decreased oxygen levels	0.000196582	0.013515
MEred	GO:0071453	cellular response to oxygen levels	0.000196582	0.013515
MEred	GO:0019748	secondary metabolic process	0.000273439	0.0167101
MEred	GO:0001666	response to hypoxia	0.00033383	0.0168941
MEred	GO:0036293	response to decreased oxygen levels	0.000361428	0.0168941
MEred	GO:0070482	response to oxygen levels	0.000368599	0.0168941
MEred	GO:0000160	phosphorelay signal transduction system	0.00057505	0.024329
MEred	GO:0034754	cellular hormone metabolic process	0.000987861	0.0388088
MEred	GO:0006026	aminoglycan catabolic process	0.00139381	0.0394021
MEred	GO:0006030	chitin metabolic process	0.00139381	0.0394021
MEred	GO:0006032	chitin catabolic process	0.00139381	0.0394021
MEred	GO:0046348	amino sugar catabolic process	0.00139381	0.0394021
MEred	GO:1901072	glucosamine-containing compound catabolic process	0.00139381	0.0394021
MEred	GO:0042445	hormone metabolic process	0.00153898	0.0394021
MEred	GO:0010105	negative regulation of ethylene-activated signaling pathway	0.00157608	0.0394021
MEred	GO:0070298	negative regulation of phosphorelay signal transduction system	0.00157608	0.0394021
MEred	GO:0010817	regulation of hormone levels	0.00194533	0.0465188
MEsalmon	GO:0009611	response to wounding	2.86346e-05	0.00759477
MEsalmon	GO:0080167	response to karrikin	5.48359e-05	0.00759477
MEsalmon	GO:0006949	syncytium formation	0.000305341	0.0281932
MEsalmon	GO:0071365	cellular response to auxin stimulus	0.000701916	0.0410374
MEsalmon	GO:0000160	phosphorelay signal transduction system	0.000740748	0.0410374
MEtan	GO:0009861	jasmonic acid and ethylene-dependent systemic resistance	0.000208171	0.0470467
MEturquoise	GO:0071456	cellular response to hypoxia	4.44456e-28	1.81046e-25
MEturquoise	GO:0036294	cellular response to decreased oxygen levels	6.10953e-28	1.81046e-25
MEturquoise	GO:0071453	cellular response to oxygen levels	6.10953e-28	1.81046e-25
MEturquoise	GO:0001666	response to hypoxia	1.99023e-27	4.42329e-25
MEturquoise	GO:0036293	response to decreased oxygen levels	3.54154e-27	6.05107e-25
MEturquoise	GO:0070482	response to oxygen levels	4.08396e-27	6.05107e-25
MEturquoise	GO:0010200	response to chitin	3.57968e-26	4.54619e-24
MEturquoise	GO:0010243	response to organonitrogen compound	5.47511e-20	6.08422e-18
MEturquoise	GO:1901698	response to nitrogen compound	1.2496e-18	1.23433e-16
MEturquoise	GO:0009611	response to wounding	9.10198e-10	8.09166e-08
MEturquoise	GO:0009620	response to fungus	2.08037e-09	1.68131e-07
MEturquoise	GO:0009408	response to heat	4.40058e-09	3.2601e-07
MEturquoise	GO:0009753	response to jasmonic acid	7.21899e-08	4.93668e-06
MEturquoise	GO:0050832	defense response to fungus	2.73012e-07	1.73363e-05
MEturquoise	GO:0002376	immune system process	4.80178e-07	2.84586e-05
MEturquoise	GO:0009414	response to water deprivation	2.18912e-06	0.000121633
MEturquoise	GO:0001101	response to acid chemical	2.74456e-06	0.000143524
MEturquoise	GO:0009415	response to water	3.18613e-06	0.000157359
MEturquoise	GO:0009867	jasmonic acid mediated signaling pathway	4.22651e-06	0.000197756
MEturquoise	GO:0071395	cellular response to jasmonic acid stimulus	5.88573e-06	0.000261621
MEturquoise	GO:0009409	response to cold	6.73071e-06	0.000284933
MEturquoise	GO:0045087	innate immune response	1.18358e-05	0.000478275
MEturquoise	GO:0014070	response to organic cyclic compound	1.57913e-05	0.000610367
MEturquoise	GO:0006955	immune response	2.07843e-05	0.000769884
MEturquoise	GO:0009873	ethylene-activated signaling pathway	2.16568e-05	0.000770116
MEturquoise	GO:0008219	cell death	2.31611e-05	0.000791931
MEturquoise	GO:0071369	cellular response to ethylene stimulus	4.02853e-05	0.00132643
MEturquoise	GO:0009626	plant-type hypersensitive response	4.3131e-05	0.00136941
MEturquoise	GO:0034050	host programmed cell death induced by symbiont	4.77318e-05	0.00146323
MEturquoise	GO:0009723	response to ethylene	4.94818e-05	0.00146631
MEturquoise	GO:0042742	defense response to bacterium	5.16833e-05	0.00148214
MEturquoise	GO:0009615	response to virus	5.59285e-05	0.00155376
MEturquoise	GO:0034605	cellular response to heat	7.03398e-05	0.00189491
MEturquoise	GO:0009816	defense response to bacterium, incompatible interaction	0.000101487	0.00265358
MEturquoise	GO:0002252	immune effector process	0.000110178	0.00279851
MEturquoise	GO:0051865	protein autoubiquitination	0.000120916	0.00298596
MEturquoise	GO:0009966	regulation of signal transduction	0.000144423	0.00347007
MEturquoise	GO:0023051	regulation of signaling	0.000169781	0.00397199
MEturquoise	GO:0010646	regulation of cell communication	0.000192766	0.00439407
MEturquoise	GO:0000160	phosphorelay signal transduction system	0.000215273	0.00478445
MEturquoise	GO:0006979	response to oxidative stress	0.000225168	0.00488231
MEturquoise	GO:0044550	secondary metabolite biosynthetic process	0.000259807	0.00549926
MEturquoise	GO:2000022	regulation of jasmonic acid mediated signaling pathway	0.000368679	0.00762223
MEturquoise	GO:0008300	isoprenoid catabolic process	0.000460764	0.00930952
MEturquoise	GO:0006986	response to unfolded protein	0.000626011	0.0119986
MEturquoise	GO:0002697	regulation of immune effector process	0.000634349	0.0119986
MEturquoise	GO:0050688	regulation of defense response to virus	0.000634349	0.0119986
MEturquoise	GO:0035966	response to topologically incorrect protein	0.000786235	0.0145617
MEturquoise	GO:0009699	phenylpropanoid biosynthetic process	0.000893196	0.0160969
MEturquoise	GO:0120254	olefinic compound metabolic process	0.000905338	0.0160969
MEturquoise	GO:0009751	response to salicylic acid	0.000982385	0.0171243
MEturquoise	GO:0019748	secondary metabolic process	0.00107341	0.0183397
MEturquoise	GO:0009814	defense response, incompatible interaction	0.00109337	0.0183397
MEturquoise	GO:0009625	response to insect	0.00120768	0.019882
MEturquoise	GO:0002831	regulation of response to biotic stimulus	0.00125277	0.0202493
MEturquoise	GO:0051607	defense response to virus	0.00139935	0.0222147
MEturquoise	GO:0010150	leaf senescence	0.00143049	0.0223107
MEturquoise	GO:0012501	programmed cell death	0.00149445	0.0225245
MEturquoise	GO:0032101	regulation of response to external stimulus	0.00152136	0.0225245
MEturquoise	GO:0016115	terpenoid catabolic process	0.00154555	0.0225245
MEturquoise	GO:0035435	phosphate ion transmembrane transport	0.00154555	0.0225245
MEturquoise	GO:0006721	terpenoid metabolic process	0.00164096	0.0233178
MEturquoise	GO:0031347	regulation of defense response	0.00165244	0.0233178
MEturquoise	GO:0090693	plant organ senescence	0.00184905	0.0256844
MEturquoise	GO:0048585	negative regulation of response to stimulus	0.00196116	0.0268227
MEturquoise	GO:1903825	organic acid transmembrane transport	0.00220639	0.0292759
MEturquoise	GO:1905039	carboxylic acid transmembrane transport	0.00220639	0.0292759
MEturquoise	GO:0009651	response to salt stress	0.00243894	0.0318856
MEturquoise	GO:0034220	ion transmembrane transport	0.00257925	0.0332312
MEturquoise	GO:0070588	calcium ion transmembrane transport	0.00279827	0.0355381
MEturquoise	GO:0035967	cellular response to topologically incorrect protein	0.00310212	0.038842
MEturquoise	GO:0006816	calcium ion transport	0.00352485	0.0435221
MEturquoise	GO:0009698	phenylpropanoid metabolic process	0.00364588	0.0438532
MEturquoise	GO:0034620	cellular response to unfolded protein	0.00365032	0.0438532
MEyellow	GO:0009914	hormone transport	2.36842e-06	0.00132631
MEyellow	GO:0060918	auxin transport	2.66617e-05	0.00746527
MEyellow	GO:0010540	basipetal auxin transport	5.66749e-05	0.0100799
MEyellow	GO:0009926	auxin polar transport	0.000128602	0.0100799
MEyellow	GO:0003008	system process	0.000161999	0.0100799
MEyellow	GO:0003013	circulatory system process	0.000161999	0.0100799
MEyellow	GO:0003018	vascular process in circulatory system	0.000161999	0.0100799
MEyellow	GO:0010232	vascular transport	0.000161999	0.0100799
MEyellow	GO:0010233	phloem transport	0.000161999	0.0100799
MEyellow	GO:0042538	hyperosmotic salinity response	0.000237695	0.0133109
MEyellow	GO:0010817	regulation of hormone levels	0.00033519	0.0170642
MEyellow	GO:0001101	response to acid chemical	0.00043628	0.0203597
MEyellow	GO:0006972	hyperosmotic response	0.000484111	0.020854
MEyellow	GO:0009414	response to water deprivation	0.00102101	0.0408404
MEyellow	GO:0009415	response to water	0.00119612	0.0446552

## Sheet: Table S10
Supplementary Table S10. List of member genes in the WGCNA module 'Purple'.
geneID	gene significance	Log2(Fold Change)				gene annotation
	anthocyanin	S1	S2	S3	S4
OS_045797	0.848168	-0.369333	-1.19635	-1.11412	-2.79827	MdUGT76B1
OS_046031	0.823378	-0.2302	-2.2164	-1.6422	-2.60731	MdCHI3
OS_046317	0.482126	0.0738016	-0.280759	-0.761673	-1.00974
OS_046435	0.740686	0.090857	-1.03483	-0.943018	-1.95793	DETOXIFICATION 35-like
OS_046729	0.903015	-0.61903	-2.63391	-2.15412	-2.5458	MdUFGT1-1
OS_046747	0.817664	0.0368081	-0.742481	-0.866856	-2.0533	Md4CL
OS_009067	-0.634555	0.0929611	-0.215476	0.377432	1.88813
OS_009268	-0.817654	0.8726	0.315426	0.390418	1.48071
OS_010597	0.749742	0.116521	0.0310182	-1.13731	-1.33718	2-oxoglutarate-dependent dioxygenase DAO-like
OS_015128	0.497611	-0.377708	-2.48561	-1.5613	-0.851261	AT-hook motif nuclear-localized protein 13-like
OS_015374	0.674936	-0.344111	-1.01493	-0.221756	-0.665409	indole-3-acetaldehyde oxidase-like
OS_016060	0.680746	-0.0451658	0.525109	-0.336771	-1.0449	receptor-like protein 2
OS_016176	-0.770528	0.531558	0.782229	0.902505	1.60479
OS_016241	0.722958	0.033609	-0.210542	-0.28267	-1.10267	leucine-rich repeat receptor-like serine/threonine-protein kinase
OS_033204	0.965705	-0.829273	-1.77813	-2.16241	-2.63042	G-type lectin S-receptor-like serine/threonine-protein kinase
OS_034102	0.748311	-0.444004	-0.38419	-1.24358	-0.649655	LRR receptor-like serine/threonine-protein kinase
OS_034730	0.764301	-0.30784	-0.185244	-0.334939	-1.77179	PIN-LIKES 6-like
OS_034788	0.555358	-0.682451	-1.55488	-0.382097	-0.289414
OS_035050	0.670388	-0.199114	-0.184422	0.16885	-1.53758
OS_030591	0.833696	0.124352	-0.189106	-0.875942	-1.18668	homeobox-leucine zipper protein HOX3-like
OS_032445	-0.815194	0.918392	1.27944	1.0804	1.35849
OS_037871	0.92249	-0.366166	-1.60062	-1.51977	-1.7135	solute carrier family 35 member F2-like
OS_037971	0.828233	-0.260791	-1.87396	-1.46903	-2.44442	MdWD40
OS_039911	0.91911	-0.802575	-1.83038	-2.19864	-4.34202	MdMYB6-like
OS_000222	0.853135	0.000119346	-0.611016	-0.527168	-1.58593	MdDFR
OS_000858	-0.56035	-0.303782	-0.391812	0.210741	1.6327	Auxin responsive protein
OS_002887	0.653886	-0.502208	-0.0155165	-1.56489	-0.977378
OS_017413	0.454761	-0.507831	0.623353	-0.765531	-1.30254	TCP15-like
OS_017769	0.629534	-0.109091	-0.102941	-0.756296	-1.94354
OS_028561	0.741278	0.19645	-0.269902	-0.561734	-2.11821	CPC-like
OS_029254	0.48924	-1.82197	0.2399	-2.13733	-1.31637
OS_029553	0.84329	-1.04031	-0.120115	-1.14908	-1.25912	root phototropism protein 3-like
OS_030227	0.830543	-1.86671	-4.54028	-2.83138	-2.95385	MdGSTF6
OS_011218	0.689439	-1.51647	-0.485999	-0.974214	-1.33044
OS_012046	0.82342	-0.392524	-0.894119	-0.94212	-2.05621	MdF3H
OS_012132	0.811867	-1.24512	-0.621289	-0.606797	-1.39191	MdDHN3
OS_012596	0.817159	-0.235404	-0.0962727	-1.22955	-1.7034	homeobox-leucine zipper protein HAT22-like
OS_012839	0.864592	-0.608305	-0.263559	-0.871062	-1.43882
OS_013030	0.805016	0.100864	-0.431846	-0.885411	-2.03466	pyruvate kinase 1, cytosolic-like
OS_022201	0.886917	-0.57402	-0.873497	-1.58194	-2.32199	MdANS-1
OS_022636	0.67744	-0.0805134	-0.322569	0.0119696	-1.35392	cinnamate 4-hydroxylase 3
OS_040070	0.82478	-0.524031	-2.64364	-2.26821	-3.26964	MdCHS-1
OS_040071	0.779652	-0.408245	-3.70501	-2.06008	-2.75469	MdCHS-2
OS_040909	0.672303	0.145558	-0.0400324	-0.183219	-1.18952
OS_040924	0.790995	-0.508084	-2.82626	-1.25055	-3.40137	MdPAL1
OS_041588	0.529137	0.526414	0.0192253	-0.051172	-1.32633
OS_041953	0.787663	0.220627	-0.805975	-0.422169	-2.93159	basic proline-rich protein-like
OS_042280	0.909433	-0.678999	-0.542982	-1.08146	-2.10674
OS_004502	0.821648	0.125512	-0.0163287	-0.567531	-1.74082	serine/threonine-protein kinase
OS_005277	-0.768275	0.820956	1.30774	0.969503	1.56984
OS_006917	0.765949	-1.50348	-1.05436	0.265805	-3.0816	purine permease 10
OS_042349	-0.591327	0.26195	-0.0247152	-0.103096	1.58683	psbP domain-containing protein 3
OS_042975	0.78452	-0.445524	-3.06888	-1.48475	-2.45644	MdANS-2
OS_043256	0.284431	-0.857378	-0.164468	0.162369	-1.0024
OS_043311	0.65375	0.22228	0.902824	-2.20321	-1.0024	ATL20-like
OS_043380	0.83504	-1.00469	-0.0575643	-0.865203	-1.77152	oligopeptide transporter 7-like
OS_044188	0.937029	-0.466362	-0.890803	-0.900684	-2.11468	MdF'3H
OS_020408	0.657303	-1.40684	-0.453698	-0.785432	-1.45899	cyclin-U2-1
OS_022154	0.82339	0.00547502	-3.38701	-2.40307	-2.91766	MdUFGT1-2
OS_036940	0.716322	-0.20599	-0.454321	-0.229962	-1.41468	acetyl-CoA carboxylase 1-like
OS_037184	0.504807	-0.225374	-1.06148	-0.319153	-0.303677
OS_025652	-0.686739	-0.579015	-0.514014	1.19616	3.11601	MADS domain class transcription factor
OS_026034	-0.573498	0.229725	0.933301	-0.0260958	1.25986	triacylglycerol lipase 2-like
OS_026137	0.803239	0.562208	-2.07559	-0.0733374	-2.91449	SNF1-related protein kinase regulatory subunit beta-2-like isoform X1
OS_026314	0.78368	-0.359707	-0.227223	-0.150966	-1.42133
OS_027332	0.311513	-1.41097	-0.702899	-0.980263	-1.89623
OS_027408	0.823564	-0.462795	-1.49471	-1.25779	-2.04244	C2-DOMAIN ABA-RELATED 4-like
OS_027409	0.949948	-1.36854	-3.58583	-2.77587	-3.79357	MdMYB10
OS_027411	0.905674	-1.24469	-2.20852	-1.38753	-3.50179

[truncated: 3 more sheets: Table S11, Table S12, Table S13]
